# Supplementary material for: QTL mapping for starch paste viscosity of rice (Oryza sativa L.) using chromosome segment substitution lines derived from two sequenced cultivars with the same Wx allele
Source: BMC Genomics. 2021 Aug 5;22:596. doi: 10.1186/s12864-021-07913-7 (PMC8340499; doi:10.1186/s12864-021-07913-7)
Supplement: Supplementary file 1 — Additional file 1: Table S1. Correlation analysis of seven RVA parameters in 2013 and 2014. Table S2. Correlation analysis of seven RVA parameters in 2016 and 2017. Table S3. Correlation analysis of starch RVA parameters. [file 12864_2021_7913_MOESM1_ESM.xlsx]

## Sheet: Sheet1
Table S1. Correlation analysis of seven RVA parameters in 2013 and 2014
RVA parameters	PV	TV	BD	FV	SB	PeT	PaT
PV	-	0.815**	0.855**	0.806**	-0.275**	0.879**	0.794**
TV	0.964**	-	0.467**	0.925**	0.166	0.880**	0.741**
BD	0.953**	0.840**	-	0.519**	-0.551**	0.629**	0.641**
FV	0.947**	0.980**	0.827**	-	0.257**	0.944**	0.824**
SB	-0.319**	-0.136	-0.490**	-0.042	-	0.057	0.031
PeT	0.924**	0.939**	0.825**	0.959**	-0.099	-	0.883**
PaT	0.802**	0.834**	0.695**	0.896**	0.101	0.900**	-
**Indicate significance at P < 0.01 levels. Correlation between rice starch quality parameters above diagonal were for data in 2014 those below diagonal were for data in 2013.
Table S2. Correlation analysis of seven RVA parameters in 2016 and 2017
RVA parameters	PV	TV	BD	FV	SB	PeT	PaT
PV	-	0.949**	0.700**	0.960**	0.378**	0.637**	0.212*
TV	0.904**	-	0.452**	0.960**	0.524**	0.621**	0.194*
BD	0.751**	0.429**	-	0.570**	-0.066	0.403**	0.191*
FV	0.946**	0.945**	0.565**	-	0.621**	0.708**	0.303**
SB	0.180*	0.420**	-0.270**	0.484**	-	0.553**	0.410**
PeT	0.712**	0.688**	0.431**	0.772**	0.408**	-	0.775**
PaT	0.506**	0.472**	0.365**	0.579**	0.416**	0.878**	-
*, **Indicate significance at P < 0.05 and 0.01 levels, respectively. Correlation between rice starch quality parameters above diagonal were for data in 2017, those below diagonal were for data in 2016.
	Table S3. Correlation analysis of starch RVA parameters
RVA parameter	PV	TV	BD	FV	SB	PeT
TV	0.579**
BD	0.694**	–0.115
FV	0.264**	0.811**	–0.338**
SB	–0.629**	0.096	–0.904**	–0.517**
PeT	–0.108	0.47**	–0.545**	0.468**	0.461**
PaT	–0.354**	0.114	–0.58**	0.441**	0.699**	0.142
** indicates P < 0.01.
