# Supplementary material for: QTL mapping for starch paste viscosity of rice (Oryza sativa L.) using chromosome segment substitution lines derived from two sequenced cultivars with the same Wx allele
Source: BMC Genomics. 2021 Aug 5;22:596. doi: 10.1186/s12864-021-07913-7 (PMC8340499; doi:10.1186/s12864-021-07913-7)
Supplement: Supplementary file 2 — Additional file 2: Table S4. Genotype and phynotype of CSSLs. [file 12864_2021_7913_MOESM2_ESM.xlsx]

## Sheet: phenotype
Acc. No.	Lines	Peak 2013	Trough 2013	Breakdown 2013	Final Visc 2013	Setback 2013	Peak Time 2013	Pasting Temp 2013	Peak 2014	Trough 2014	Breakdown2014	Final Visc 2014	Setback 2014	Peak Time 2014	Pasting Temp 2014	Peak2016	Trough 2016	Breakdown 2016	Final Visc 2016	Setback 2016	Peak Time 2016	Pasting Temp 2016	Peak 2017	Trough 2017	Breakdown2017	Final Visc 2017	Setback 2017	Peak Time 2017	Pasting Temp 2017
M3A00445710	9NCL1	3515	2084	1431	3612	97	6.06	85.4	2986	1412	1574	2692	-294	6.2	72.8	2051	1376	675	2361	310	6.47	74.4	2373	1676	697	2892	519	6.67	76
M3A00445711	9NCL2	3688	2041	1647	3501	-187	5.87	83.9	2967	1614	1353	2979	12	6.27	86.15	1835	1116	719	2103	268	6.07	75.15	2200	1706	494	2825	625	6.93	78.35
M3A00445712	9NCL3	3544	2066	1478	3521	-23	5.93	86.15	2817	1407	1410	2796	-21	6	86.1	1598	1059	539	1919	321	6.2	76.7	2207	1717	490	2794	587	6.93	78.35
M3A00445713	9NCL4	-	-	-	-	-	-	-	3159	1424	1735	2794	-365	5.93	72	2317	1531	786	2567	250	6.4	74.35	2483	1822	661	3100	617	6.73	75.9
M3A00445714	9NCL5	3549	1965	1584	3319	-230	5.8	83.8	2992	1428	1564	2687	-305	6	75.1	2127	1454	673	2352	225	6.47	76.7	2286	1533	753	2605	319	6.6	75.9
M3A00445715	9NCL6	3527	1890	1637	3346	-181	5.87	85.4	2983	1630	1353	3104	121	6.27	85.45	2459	1759	700	2706	247	6.6	75.1	2337	1643	694	2888	551	6.73	75.9
M3A00445716	9NCL7	3582	1927	1655	3312	-270	6	74.4	2910	1518	1392	3086	176	6.33	86.15	2043	1302	741	2260	217	6.33	73.65	1972	1296	676	2510	538	6.6	76.7
M3A00445717	9NCL8	3742	1933	1809	3206	-536	5.93	76.7	2983	1723	1260	3086	103	6.47	74.45	1671	991	680	1857	186	6.07	75.1	1760	1379	381	2277	517	6.87	77.5
M3A00445718	9NCL9	3605	1912	1693	3338	-267	5.73	84.65	3108	1543	1565	2851	-257	6.07	74.4	2039	1257	782	2262	223	6.13	74.4	1998	1387	611	2523	525	6.6	76.7
M3A00445719	9NCL10	3586	1985	1601	3479	-107	6	85.4	2993	1347	1646	2673	-320	5.87	73.65	1635	1016	619	1936	301	6.13	90.1	1607	967	640	2148	541	6.33	92.55
M3A00445720	9NCL11	3466	1896	1570	3292	-174	6	86.15	2934	1454	1480	2869	-65	6.27	86.05	1925	1188	737	2219	294	6.13	75.2	1930	1281	649	2409	479	6.47	75.95
M3A00445721	9NCL12	3399	2030	1369	3464	65	6.27	86.25	2998	1425	1573	2885	-113	6.13	86.25	1688	1276	412	2147	459	6.53	76.8	2078	1475	603	2750	672	6.73	76.7
M3A00445722	9NCL13	3172	1774	1398	3369	197	6	85.4	2802	1440	1362	3004	202	6.2	72.8	1936	1360	576	2359	423	6.6	90.9	1897	1169	728	2575	678	6.53	75.25
M3A00445723	9NCL14	3593	1902	1691	3470	-123	6	83.9	3116	1594	1522	3019	-97	6.2	72.75	2097	1297	800	2367	270	6.27	73.55	2296	1535	761	2860	564	6.53	74.45
M3A00445724	9NCL15	3003	1719	1284	3228	225	5.87	87.05	2673	1401	1272	2917	244	6.13	86.3	2071	1221	850	2208	137	6.2	74.4	1812	1292	520	2549	737	6.73	93.25
M3A00445725	9NCL16	3775	2106	1669	3659	-116	6	83.8	2924	1350	1574	2758	-166	6	72	1843	1147	696	2207	364	6.13	75.25	1736	1216	520	2371	635	6.53	75.2
M3A00445726	9NCL17	3617	1973	1644	3458	-159	6	83.85	3181	1469	1712	2871	-310	6	73.6	2280	1400	880	2472	192	6.27	73.55	2497	1668	829	2932	435	6.6	75.2
M3A00445727	9NCL18	3714	2104	1610	3540	-174	6.07	79.1	3137	1720	1417	3128	-9	6.33	74.45	2025	1352	673	2352	327	6.33	75.2	2401	1690	711	2861	460	6.67	76.7
M3A00445728	9NCL19	3354	1942	1412	3422	68	6.07	85.45	3101	1638	1463	3209	108	6.27	85.4	2137	1564	573	2603	466	6.6	75.85	2227	1458	769	2747	520	6.53	75.15
M3A00445729	9NCL20	3776	2136	1640	3702	-74	5.93	85.3	3021	1535	1486	3276	255	6.2	86.3	2269	1492	777	2625	356	6.27	75.2	2608	2157	451	3366	758	7	76.8
M3A00445730	9NCL21	3547	1975	1572	3430	-117	5.93	84.55	2969	1457	1512	3008	39	6.07	85.45	1303	836	467	1690	387	6.27	92.45	2139	1473	666	2705	566	6.67	75.85
M3A00445731	9NCL22	3514	1829	1685	3244	-270	5.8	83.85	3037	1374	1663	2834	-203	5.8	74.35	2186	1314	872	2392	206	6.13	74.35	2141	1655	486	2756	615	6.8	77.5
M3A00445732	9NCL23	3498	2001	1497	3385	-113	5.93	85.45	3012	1666	1346	3048	36	6.27	74.45	1513	935	578	1839	326	6.07	75.2	1220	784	436	1753	533	6.27	94.1
M3A00445733	9NCL24	-	-	-	-	-	-	-	2690	1318	1372	2614	-76	6.2	72.8	1718	1034	684	2004	286	6.13	74.45	1604	1047	557	2244	640	6.47	76.7
M3A00445734	9NCL25	3497	1969	1528	3383	-114	6.07	85.4	3105	1484	1621	2856	-249	6	72.85	2003	1273	730	2297	294	6.2	74.35	1827	1264	563	2538	711	6.67	93.3
M3A00445735	9NCL26	3564	1928	1636	3277	-287	5.93	75.3	3133	1304	1829	2583	-550	5.8	72	1873	1140	733	2163	290	6.2	74.35	2027	1326	701	2656	629	6.6	76
M3A00445736	9NCL27	3506	2088	1418	3534	28	6.27	76.05	3202	1388	1814	2768	-434	6	71.95	-	-	-	-	-	-	-	1963	1275	688	2762	799	6.6	75.95
M3A00445737	9NCL28	3449	1782	1667	3077	-372	5.87	75.2	2957	1389	1568	2799	-158	6	73.65	2174	1379	795	2429	255	6.33	74.35	2280	1499	781	2858	578	6.73	75.9
M3A00445738	9NCL29	3580	1830	1750	3179	-401	5.87	74.4	3093	1372	1721	2656	-437	5.87	72.1	-	-	-	-	-	-	-	1455	859	596	1932	477	6.2	76.8
M3A00445739	9NCL30	3356	1931	1425	3358	2	6	85.4	3009	1543	1466	2943	-66	6.13	75.15	2149	1520	629	2543	394	6.53	75.9	2148	1837	311	2969	821	7	76.7
M3A00445740	9NCL31	3473	1889	1584	3268	-205	5.93	84.7	2988	1452	1536	2776	-212	6	73.6	1985	1153	832	2179	194	6.13	74.4	1762	1378	384	2454	692	6.93	77.45
M3A00445741	9NCL32	3552	1916	1636	3352	-200	5.93	84.7	2817	1446	1371	2973	156	6.13	86.25	2194	1629	565	2665	471	6.6	76.8	2067	1355	712	2615	548	6.6	74.35
M3A00445742	9NCL33	3516	2029	1487	3499	-17	6.07	86.3	2771	1357	1414	3012	241	6	86.25	2226	1322	904	2434	208	6.2	74.45	1985	1411	574	2619	634	6.73	76.75
M3A00445743	9NCL34	3546	1967	1579	3249	-297	6.07	84.55	2931	1484	1447	2899	-32	6.13	86.15	2094	1244	850	2271	177	6.2	75.95	1648	1058	590	2254	606	6.53	76.7
M3A00445744	9NCL35	3488	1946	1542	3345	-143	6	83.85	3046	1597	1449	3111	65	6.33	75.15	1884	1160	724	2220	336	6.2	75.15	1858	1244	614	2446	588	6.53	75.95
M3A00445745	9NCL36	3660	2074	1586	3455	-205	5.93	79.1	3228	1484	1744	2766	-462	5.87	73.6	2252	1401	851	2461	209	6.27	76.7	1789	1126	663	2291	502	6.47	76
M3A00445746	9NCL37	3594	1956	1638	3434	-160	5.93	85.4	3119	1340	1779	2614	-505	5.8	72.8	2094	978	1116	1923	-171	5.73	72.75	1761	1438	323	2497	736	7	78.35
M3A00445747	9NCL38	3478	2003	1475	3434	-44	6.07	84.65	3863	1408	1498	2622	-1241	6.1	77.82	2103	1339	764	2420	317	6.27	76.8	848	452	396	1247	399	6	94.6
M3A00445748	9NCL39	3440	1894	1546	3453	13	6	85.4	2816	1447	1369	2982	166	6.2	86.15	-	-	-	-	-	-	-	2403	1596	807	2948	545	6.67	75.95
M3A00445749	9NCL40	3665	1964	1701	3458	-207	5.87	83.9	3135	1582	1553	2912	-223	6.13	72.8	2077	1158	919	2219	142	6	74.3	1673	988	685	2066	393	6.27	76
M3A00445750	9NCL41	3628	2016	1612	3555	-73	5.93	85.3	2976	1382	1594	2862	-114	5.87	84.65	2172	1338	834	2440	268	6.2	76	2192	1494	698	2837	645	6.8	76.05
M3A00445751	9NCL42	3574	1933	1641	3357	-217	5.93	76.7	3161	1503	1658	2839	-322	6.07	72.75	2002	1155	847	2186	184	6.07	74.35	1727	1182	545	2401	674	6.6	93.35
M3A00445752	9NCL43	3884	1920	1964	3280	-604	5.87	73.6	3283	1367	1916	2628	-655	5.73	72.05	2050	1067	983	1994	-56	6	73.65	2027	1228	799	2370	343	6.47	90.95
M3A00445753	9NCL44	3589	1961	1628	3335	-254	6	84.6	3179	1747	1432	3098	-81	6.33	75.2	2178	1487	691	2478	300	6.4	74.35	1580	1044	536	2139	559	6.4	76
M3A00445754	9NCL45	3679	2051	1628	3457	-222	6.07	75.95	3127	1376	1751	2748	-379	5.87	72.1	2209	1428	781	2535	326	6.33	74.3	1824	1326	498	2684	860	6.8	94.05
M3A00445755	9NCL46	3571	2022	1549	3487	-84	6	84.6	3026	1549	1477	3057	31	6.13	83.85	2194	1569	625	2602	408	6.53	75.9	1893	1310	583	2506	613	6.6	76.7
M3A00445756	9NCL47	3590	1972	1618	3356	-234	6	83.9	3277	1418	1859	2676	-601	5.8	73.7	2189	1438	751	2458	269	6.27	75.15	2090	1473	617	2675	585	6.67	76.75
M3A00445757	9NCL48	3558	1955	1603	3347	-211	5.87	84.6	2895	1364	1531	2745	-150	5.87	83.9	1670	1010	660	2025	355	6.07	75.95	1068	777	291	1671	603	6.53	94.8
M3A00445758	9NCL49	3335	1852	1483	3244	-91	6	85.35	3152	1573	1579	2839	-313	6.13	73.6	2172	1317	855	2417	245	6.13	73.6	2502	1970	532	3562	1060	6.8	81.45
M3A00445759	9NCL50	3517	1897	1620	3284	-233	6	76.7	2915	1279	1636	2543	-372	5.8	73.6	1859	1141	718	2144	285	6.13	74.35	783	509	274	1134	351	6.27	94.55
M3A00445760	9NCL51	3541	1947	1594	3305	-236	6	83.85	3104	1422	1682	2616	-488	5.87	73.65	1893	1148	745	2100	207	6.07	74.45	1422	889	533	1913	491	6.27	92.4
M3A00445761	9NCL52	3728	2140	1588	3598	-130	6.07	76.8	3282	1849	1433	3174	-108	6.4	74.35	2420	1569	851	2712	292	6.33	73.7	2299	1683	616	3005	706	6.8	76.65
M3A00445762	9NCL53	3875	2134	1741	3494	-381	6	76.75	3351	1710	1641	2981	-370	6.2	74.45	1749	1080	669	2089	340	6.13	90.15	2279	1502	777	2792	513	6.67	76.65
M3A00445763	9NCL54	3477	1993	1484	3489	12	6	85.4	3015	1393	1622	2989	-26	5.93	86.3	2266	1388	878	2593	327	6.27	74.45	1897	1220	677	2471	574	6.47	76.7
M3A00445764	9NCL55	3755	2104	1651	3539	-216	6.07	83.8	3080	1384	1696	2820	-260	6	86.25	-	-	-	-	-	-	-	2220	1695	525	3013	793	6.87	75.95
M3A00445765	9NCL56	3776	2120	1656	3498	-278	6.13	83.9	3141	1542	1599	2824	-317	6.13	75.15	-	-	-	-	-	-	-	1782	1302	480	2445	663	6.67	76.75
M3A00445766	9NCL57	3773	1974	1799	3361	-412	5.87	75.15	3291	1520	1771	2804	-487	6.07	73.65	1817	1118	699	2130	313	6.13	75.25	2082	1407	675	2549	467	6.6	76.7
M3A00445767	9NCL58	3455	1954	1501	3317	-138	6.07	84.6	3188	1421	1767	2665	-523	5.87	72.75	2015	1222	793	2285	270	6.13	74.45	2273	1584	689	2795	522	6.6	76.7
M3A00445768	9NCL59	3512	1889	1623	3338	-174	5.93	85.4	3076	1411	1665	2854	-222	6	74.5	2231	1387	844	2471	240	6.33	73.55	2297	1623	674	2838	541	6.8	75.9
M3A00445769	9NCL60	3462	1880	1582	3328	-134	6	85.3	3265	1740	1525	3038	-227	6.27	75.3	2214	1385	829	2522	308	6.27	75.95	2222	1848	374	3022	800	7	93.35
M3A00445770	9NCL61	3670	1934	1736	3216	-454	6.13	75.2	3109	1412	1697	2735	-374	6	73.6	2002	1263	739	2252	250	6.27	75.25	2236	1795	441	2832	596	7	77.45
M3A00445771	9NCL62	3521	1946	1575	3337	-184	6.07	85.5	3181	1529	1652	2889	-292	6.2	73.65	1575	1239	336	2023	448	6.67	75.15	1840	1264	576	2390	550	6.6	74.35
M3A00445772	9NCL63	3772	2097	1675	3576	-196	6.07	84.65	3185	1473	1712	2936	-249	5.93	74.45	2094	1269	825	2565	471	6.13	75.15	1818	1211	607	2318	500	6.47	75.1
M3A00445773	9NCL64	3764	2081	1683	3466	-298	6.13	74.5	3219	1459	1760	2834	-385	6.07	72.8	2115	1483	632	2580	465	6.53	75.2	1590	1091	499	2148	558	6.53	76.75
M3A00445774	9NCL65	3353	1763	1590	3152	-201	5.93	85.4	3139	1493	1646	2931	-208	6	74.45	1987	1292	695	2438	451	6.33	74.45	2004	1472	532	2763	759	6.87	93.25
M3A00445775	9NCL66	3586	2026	1560	3378	-208	6	83.8	3125	1433	1692	2722	-403	5.93	73.7	2193	1505	688	2730	537	6.4	75.1	1154	747	407	1635	481	6.33	94.9
M3A00445776	9NCL67	3531	1991	1540	3455	-76	6.07	84.6	3058	1562	1496	2936	-122	6.27	74.4	2155	1361	794	2610	455	6.33	74.4	2042	1542	500	2705	663	6.87	75.9
M3A00445777	9NCL68	3234	1799	1435	3412	178	5.93	84.65	2972	1393	1579	2961	-11	6	85.4	2248	1461	787	2740	492	6.47	74.45	2276	1500	776	2866	590	6.53	72.85
M3A00445778	9NCL69	3645	1897	1748	3321	-324	5.93	75.2	3053	1374	1679	2673	-380	5.93	72.85	2055	1306	749	2567	512	6.33	89.35	2369	1828	541	3028	659	7	76.7
M3A00445779	9NCL70	3562	1945	1617	3390	-172	6	84.65	3071	1385	1686	2719	-352	5.87	74.4	2066	1436	630	2664	598	6.33	75.85	2175	1545	630	2801	626	6.8	75.95
M3A00445780	9NCL71	3394	1917	1477	3342	-52	6.07	86.15	3002	1621	1381	2979	-23	6.27	86.25	2315	1901	414	2954	639	6.8	75.05	2426	1601	825	2843	417	6.6	75.9
M3A00445781	9NCL72	3498	1924	1574	3324	-174	6	84.6	2759	1309	1450	2704	-55	5.93	86.15	1917	1209	708	2366	449	6.2	76.7	2316	1609	707	2836	520	6.67	75.95
M3A00445782	9NCL73	3181	1812	1369	3184	3	6.07	85.4	2745	1357	1388	2607	-138	6.13	74.35	1142	456	686	1056	-86	5.53	74.4	1320	853	467	1746	426	6.33	93.3
M3A00445783	9NCL74	3645	1977	1668	3294	-351	6.07	76.05	3018	1328	1690	2477	-541	6	74.45	920	403	517	978	58	5.6	75.95	471	224	247	668	197	5.93	94.6
M3A00445784	9NCL75	3734	1933	1801	3419	-315	5.93	75.15	2933	1508	1425	2886	-47	6.13	74.4	2025	1196	829	2398	373	6.2	73.7	2323	1587	736	2975	652	6.6	73.6
M3A00445785	9NCL76	3613	1860	1753	3222	-391	5.87	75.95	2876	1279	1597	2606	-270	5.73	83.75	1951	1082	869	2196	245	6	74.4	1503	916	587	1961	458	6.33	91.7
M3A00445786	9NCL77	3654	2159	1495	3543	-111	6.13	75.95	2846	1522	1324	3028	182	6.2	86.1	1488	1153	335	2124	636	6.67	92.55	1577	1232	345	2209	632	6.87	78.2
M3A00445787	9NCL78	3534	1942	1592	3352	-182	6.13	76.8	2767	1232	1535	2486	-281	6.07	73.6	1423	916	507	1804	381	6.27	76	1360	765	595	1800	440	6.27	92.55
M3A00445788	9NCL79	3865	2130	1735	3604	-261	5.93	83.15	2806	1540	1266	2966	160	6.27	86.25	1934	1352	582	2540	606	6.47	90.85	1906	1266	640	2409	503	6.47	76.75
M3A00445789	9NCL80	3589	1979	1610	3474	-115	5.87	79.1	2810	1548	1262	2775	-35	6.27	76.75	2075	1056	1019	2149	74	5.87	73.65	1898	1201	697	2443	545	6.47	90.95
M3A00445790	9NCL81	3753	2090	1663	3548	-205	6.07	76.7	2919	1427	1492	2715	-204	6.13	74.5	2038	1133	905	2197	159	6.07	74.45	1852	1490	362	2540	688	6.93	76.7
M3A00445791	9NCL82	3646	1982	1664	3333	-313	6	75.15	3016	1992	1024	3124	108	6.53	75.15	1990	1397	593	2369	379	6.53	75.15	1527	909	618	1801	274	6.27	75.9
M3A00445792	9NCL83	3699	2108	1591	3574	-125	6	83.9	2910	1698	1212	3010	100	6.13	86.3	2280	1411	869	2600	320	6.2	75.95	2155	1485	670	2768	613	6.6	76.75
M3A00445793	9NCL84	3480	2037	1443	3478	-2	6	85.5	2646	1340	1306	2699	53	6.07	86.15	2222	1425	797	2639	417	6.33	88.6	1916	1346	570	2686	770	6.73	93.3
M3A00445794	9NCL85	3353	1797	1556	3138	-215	6	75.95	2989	1362	1627	2568	-421	5.93	73.7	1987	1056	931	2071	84	6	74.45	1854	1338	516	2451	597	6.73	76.8
M3A00445795	9NCL86	3395	1920	1475	3418	23	6	85.4	2610	1524	1086	2986	376	6.33	88.55	2297	1307	990	2471	174	6.13	73.55	2437	1603	834	2705	268	6.53	75.9
M3A00445796	9NCL87	3723	2023	1700	3364	-359	6	76	2800	1602	1198	3155	355	6.33	88.6	2051	1173	878	2264	213	6.2	75.25	2321	1532	789	2653	332	6.6	75.95
M3A00445797	9NCL88	4074	2165	1909	3619	-455	6	74.45	3045	1430	1615	2690	-355	6.07	72	1672	970	702	1938	266	6.07	74.4	1140	627	513	1324	184	6.13	75.15
M3A00445798	9NCL89	3182	1828	1354	3277	95	5.93	86.25	2743	1505	1238	2890	147	6.2	86.15	1718	1065	653	2229	511	6.07	88.5	2360	1580	780	2748	388	6.67	76
M3A00445799	9NCL90	3315	1923	1392	3380	65	6	86.1	-	-	-	-	-	-	-	2082	1253	829	2502	420	6.2	88.5	2040	1737	303	2935	895	7	93.35
M3A00445800	9NCL91	3766	2044	1722	3439	-327	5.93	83.85	3077	1493	1584	2770	-307	6.07	74.5	2150	1352	798	2515	365	6.27	75.2	2134	1539	595	2695	561	6.73	75.95
M3A00445801	9NCL92	3588	1851	1737	3204	-384	5.87	83.95	2867	1367	1500	2741	-126	6	74.5	2170	1417	753	2426	256	6.53	75.1	2085	1391	694	2711	626	6.67	76.75
M3A00445802	9NCL93	3750	1992	1758	3369	-381	6	83.95	3051	1476	1575	2793	-258	6.07	74.45	2110	1156	954	2277	167	6.07	74.4	2008	1336	672	2585	577	6.53	76.7
M3A00445803	9NCL94	3508	1879	1629	3206	-302	5.93	84.7	3038	1374	1664	2593	-445	5.93	72.85	2324	1254	1070	2393	69	6.07	74.3	1944	1377	567	2636	692	6.73	76.65
M3A00445804	9NCL95	3667	1821	1846	3167	-500	5.87	75.3	3195	1707	1488	2984	-211	6.33	73.55	1819	1064	755	2087	268	6.2	74.45	1869	1300	569	2373	504	6.6	75.9
M3A00445805	9NCL96	-	-	-	-	-	-	-	2937	1487	1450	2844	-93	6.13	73.55	2200	1265	935	2444	244	6.13	73.6	2300	1740	560	3042	742	6.87	76.7
M3A00445806	9NCL97	3517	1904	1613	3274	-243	6	76	3263	1290	1973	2604	-659	5.73	72.05	2354	1308	1046	2497	143	6.07	73.7	2228	1950	278	3157	929	7	78.4
M3A00445807	9NCL98	3900	2132	1768	3516	-384	6	76.75	3277	1401	1876	2645	-632	5.87	72.85	1653	874	779	1913	260	5.93	74.35	2236	1399	837	2748	512	6.53	74.45
M3A00445808	9NCL99	3467	1898	1569	3300	-167	5.93	83.8	2969	1522	1447	2967	-2	6.2	86.3	2239	1322	917	2422	183	6.2	73.6	2341	1696	645	2976	635	6.8	76.7
M3A00445809	9NCL100	3441	1950	1491	3372	-69	5.93	84.6	2930	1534	1396	3016	86	6.13	86.15	1561	885	676	2040	479	5.87	88.55	1953	1283	670	2432	479	6.4	75.15
M3A00445810	9NCL101	3675	1970	1705	3396	-279	6	83.8	2791	1533	1258	3280	489	6.33	87	2290	1404	886	2647	357	6.33	74.45	2429	1590	839	2938	509	6.67	75.2
M3A00445811	9NCL102	3585	1994	1591	3452	-133	6.07	84.55	2950	1305	1645	2761	-189	5.87	84.6	2032	1378	654	2462	430	6.47	75.9	2463	1679	784	3033	570	6.67	76.75
M3A00445812	9NCL103	3838	2124	1714	3537	-301	6	76.85	3251	1752	1499	3004	-247	6.27	75.2	2158	1240	918	2408	250	6.13	74.35	2035	1355	680	2664	629	6.6	76.7
M3A00445813	9NCL104	3628	1927	1701	3292	-336	6	76.7	3307	1472	1835	2692	-615	5.93	73.7	2044	1335	709	2398	354	6.33	76	1942	1248	694	2378	436	6.47	76.75
M3A00445814	9NCL105	3753	2189	1564	3588	-165	6.13	75.3	2895	1347	1548	2801	-94	6	74.45	983	481	502	1094	111	5.73	76	1768	1418	350	2468	700	7	78.35
M3A00445815	9NCL106	3669	1963	1706	3345	-324	6	86.25	3212	1622	1590	2926	-286	6.2	75.95	1723	1010	713	2046	323	6.2	75.25	2321	1895	426	3060	739	7	77.55
M3A00445816	9NCL107	3333	1902	1431	3358	25	6.07	86.15	3156	1699	1457	3275	119	6.33	86.25	1997	1057	940	2236	239	6.07	73.65	1867	1291	576	2586	719	6.67	75.9
M3A00445817	9NCL108	3792	1985	1807	3354	-438	6	73.65	3311	1476	1835	2727	-584	6	72.7	2301	1237	1064	2335	34	6	71.95	1879	1229	650	2387	508	6.47	75.85
M3A00445818	9NCL109	3523	1924	1599	3267	-256	5.86	83.9	3406	1718	1688	2979	-427	6.07	75.25	1201	738	463	1503	302	6.07	78.2	2231	1431	800	2634	403	6.47	76
M3A00445819	9NCL110	3915	2097	1818	3410	-505	6.13	76.75	3359	1537	1822	2751	-608	6	74.45	1958	1002	956	1969	11	5.87	87.05	2088	1472	616	2597	509	6.67	75.85
M3A00445820	9NCL111	3819	2051	1768	3461	-358	6	83.85	3098	1476	1622	2773	-325	6	85.35	2149	1209	940	2413	264	6.07	74.45	2150	1808	342	2839	689	7	77.5
M3A00445821	9NCL112	3633	2168	1465	3566	-67	6.33	76.8	3084	1572	1512	3003	-81	6.2	85.35	2400	1484	916	2615	215	6.33	73.55	1989	1307	682	2372	383	6.47	76
M3A00445822	9NCL113	3347	1802	1545	3312	-35	5.86	86.15	3239	1526	1713	2757	-482	6.13	74.45	2062	1067	995	2126	64	6	74.45	2241	1487	754	2738	497	6.6	75.95
M3A00445823	9NCL114	3547	1918	1629	3236	-311	5.93	84.6	3252	1643	1609	2922	-330	6.13	74.4	2153	1202	951	2378	225	6.13	74.45	2375	1464	911	2726	351	6.47	76
M3A00445824	9NCL115	3448	1870	1578	3193	-255	6	84.6	3202	1508	1694	2785	-417	5.93	73.7	2006	1107	899	2211	205	6.07	74.35	2193	1531	662	2815	622	6.67	76.8
M3A00445825	9NCL116	3403	1842	1561	3194	-209	5.93	85.4	3044	1668	1376	3122	78	6.33	86.15	2208	1544	664	2614	406	6.47	75.9	2112	1473	639	2733	621	6.67	78.3
M3A00445826	9NCL117	-	-	-	-	-	-	-	3199	1551	1648	2981	-218	6.13	85.45	1880	963	917	2039	159	5.87	74.45	2344	1526	818	2792	448	6.6	76.7
M3A00445827	9NCL118	3428	1817	1611	3200	-228	5.86	85.35	3059	1410	1649	2723	-336	5.93	83.8	1934	1133	801	2289	355	6.07	75.15	2182	1493	689	2835	653	6.67	76.7
M3A00445828	9NCL119	3623	1926	1697	3267	-356	5.93	76.75	3217	1865	1352	3217	0	6.47	76.8	2018	1142	876	2244	226	5.93	75.25	1667	989	678	2143	476	6.27	75.95
M3A00407620	9311	3372	1950	1422	3337	-36	5.94	86.3	2828	1294	1534	2657	-171	6.07	74.4	2197	1290	907	2486	289	6.2	74.4	2162	1520	642	2685	523	6.6	76.8
SD_NJAU_B149	Nipponbare	3765	2010	1755	3395	-370	6.23	74.65	3244	1372	1874	2706	-541	6.2	76.7	2979	1423	1556	2961	-18	6.5	76	3372	2373	999	3312	-61	6.6	77.1

## Sheet: AAC in 2017
Acc. No.	Lines	absorbance 1	absorbance 2	AC-1	AC-2	average
M3A00445710	9NCL1	0.263	0.261	15.1041	14.9488	15.0264
M3A00445711	9NCL2	0.259	0.253	14.7936	14.3279	14.5607
M3A00445712	9NCL3	0.252	0.251	14.2502	14.1726	14.2114
M3A00445713	9NCL4	0.267	0.271	15.4145	15.725	15.5698
M3A00445714	9NCL5	0.247	0.244	13.8621	13.6293	13.7457
M3A00445715	9NCL6	0.268	0.263	15.4922	15.1041	15.2981
M3A00445716	9NCL7	0.267	0.264	15.4145	15.1817	15.2981
M3A00445717	9NCL8	0.249	0.268	14.095	14.2502	14.1726
M3A00445718	9NCL9	0.257	0.266	14.6383	15.3369	14.9876
M3A00445719	9NCL10	0.258	0.262	14.716	15.0264	14.8712
M3A00445720	9NCL11	0.266	0.261	15.3369	14.9488	15.1429
M3A00445721	9NCL12	0.244	0.24	13.6293	13.3188	13.474
M3A00445722	9NCL13	0.281	0.273	16.5012	15.8803	16.1907
M3A00445723	9NCL14	0.272	0.271	15.8026	15.725	15.7638
M3A00445724	9NCL15	0.241	0.233	13.3964	12.7755	13.0859
M3A00445725	9NCL16	0.264	0.258	15.1817	14.716	14.9488
M3A00445726	9NCL17	0.259	0.26	14.7936	14.8712	14.8324
M3A00445727	9NCL18	0.256	0.251	14.5607	14.1726	14.3667
M3A00445728	9NCL19	0.261	0.255	14.9488	14.4831	14.716
M3A00445729	9NCL20	0.256	0.253	14.5607	14.3279	14.4443
M3A00445730	9NCL21	0.252	0.248	14.2502	13.9398	14.095
M3A00445731	9NCL22	0.253	0.253	14.3279	14.3279	14.3279
M3A00445732	9NCL23	0.245	0.241	13.7069	13.3964	13.5517
M3A00445733	9NCL24	0.245	0.247	13.7069	13.8621	13.7845
M3A00445734	9NCL25	0.249	0.259	14.0174	14.7936	14.4055
M3A00445735	9NCL26	0.271	0.258	16.4236	15.9579	15.2205
M3A00445736	9NCL27	0.258	0.257	14.716	14.6383	14.6772
M3A00445737	9NCL28	0.269	0.264	15.5698	15.1817	15.3757
M3A00445738	9NCL29	0.257	0.255	14.6383	14.4831	14.5607
M3A00445739	9NCL30	0.265	0.26	15.2593	14.8712	15.0653
M3A00445740	9NCL31	0.248	0.247	13.9398	13.8621	13.9009
M3A00445741	9NCL32	0.254	0.249	14.4055	14.0174	14.2114
M3A00445742	9NCL33	0.258	0.249	14.716	14.0174	14.3667
M3A00445743	9NCL34	0.24	0.239	13.3188	13.2412	13.28
M3A00445744	9NCL35	0.247	0.258	13.8621	14.716	14.289
M3A00445745	9NCL36	0.242	0.238	13.474	13.1636	13.3188
M3A00445746	9NCL37	0.262	0.254	15.0264	14.4055	14.716
M3A00445747	9NCL38	0.241	0.242	13.3964	13.474	13.4352
M3A00445748	9NCL39	0.24	0.246	13.3188	13.7845	13.5517
M3A00445749	9NCL40	0.251	0.246	14.1726	13.7845	13.9786
M3A00445750	9NCL41	0.261	0.249	14.7936	14.6383	14.716
M3A00445751	9NCL42	0.258	0.261	14.716	14.9488	14.8324
M3A00445752	9NCL43	0.267	0.256	15.4145	14.5607	14.9876
M3A00445753	9NCL44	0.264	0.26	15.1817	14.8712	15.0264
M3A00445754	9NCL45	0.268	0.257	15.4922	14.6383	15.0652
M3A00445755	9NCL46	0.252	0.26	14.2502	14.8712	14.5607
M3A00445756	9NCL47	0.255	0.248	14.4831	13.9398	14.2114
M3A00445757	9NCL48	0.258	0.263	14.716	15.1041	14.91
M3A00445758	9NCL49	0.266	0.266	15.3369	15.3369	15.3369
M3A00445759	9NCL50	0.259	0.264	14.7936	15.1817	14.9876
M3A00445760	9NCL51	0.264	0.249	15.2593	15.0264	15.1429
M3A00445761	9NCL52	0.27	0.265	15.6474	15.2593	15.4534
M3A00445762	9NCL53	0.252	0.253	14.2502	14.3279	14.289
M3A00445763	9NCL54	0.268	0.273	15.4922	15.8803	15.6862
M3A00445764	9NCL55	0.257	0.253	14.6383	14.3279	14.4831
M3A00445765	9NCL56	0.253	0.247	14.3279	13.8621	14.095
M3A00445766	9NCL57	0.264	0.256	15.1817	14.5607	14.8712
M3A00445767	9NCL58	0.253	0.254	14.3279	14.4055	14.3667
M3A00445768	9NCL59	0.27	0.263	15.6474	15.1041	15.3757
M3A00445769	9NCL60	0.265	0.258	15.2593	14.716	14.9876
M3A00445770	9NCL61	0.257	0.259	14.6383	14.7936	14.716
M3A00445771	9NCL62	0.269	0.271	15.5698	15.725	15.6474
M3A00445772	9NCL63	0.277	0.275	16.1907	16.0355	16.1131
M3A00445773	9NCL64	0.265	0.257	15.2593	14.6383	14.9488
M3A00445774	9NCL65	0.265	0.267	15.2593	15.4145	15.3369
M3A00445775	9NCL66	0.27	0.267	15.6474	15.4145	15.531
M3A00445776	9NCL67	0.262	0.264	15.0264	15.1817	15.1041
M3A00445777	9NCL68	0.294	0.286	17.5103	16.8893	17.1998
M3A00445778	9NCL69	0.263	0.263	15.1041	15.1041	15.1041
M3A00445779	9NCL70	0.264	0.257	15.1817	14.6383	14.91
M3A00445780	9NCL71	0.273	0.262	15.8803	15.0264	15.4534
M3A00445781	9NCL72	0.262	0.267	15.0264	15.4145	15.2205
M3A00445782	9NCL73	0.271	0.275	15.725	16.0355	15.8803
M3A00445783	9NCL74	0.271	0.269	15.725	15.5698	15.6474
M3A00445784	9NCL75	0.295	0.282	17.5879	16.5788	17.0834
M3A00445785	9NCL76	0.265	0.272	15.2593	15.8026	15.531
M3A00445786	9NCL77	0.26	0.262	14.8712	15.0264	14.9488
M3A00445787	9NCL78	0.266	0.271	15.3369	15.725	15.531
M3A00445788	9NCL79	0.26	0.266	14.8712	15.3369	15.1041
M3A00445789	9NCL80	0.258	0.252	14.716	14.2502	14.4831
M3A00445790	9NCL81	0.262	0.264	15.0264	15.1817	15.1041
M3A00445791	9NCL82	0.255	0.253	14.4831	14.3279	14.4055
M3A00445792	9NCL83	0.262	0.269	15.0264	15.5698	15.2981
M3A00445793	9NCL84	0.257	0.252	14.6383	14.2502	14.4443
M3A00445794	9NCL85	0.263	0.256	15.1041	14.5607	14.8324
M3A00445795	9NCL86	0.256	0.26	14.5607	14.8712	14.716
M3A00445796	9NCL87	0.264	0.267	15.1817	15.4145	15.2981
M3A00445797	9NCL88	0.261	0.267	14.9488	15.4145	15.1817
M3A00445798	9NCL89	0.25	0.251	14.095	14.1726	14.1338
M3A00445799	9NCL90	0.297	0.282	17.7431	16.5788	17.161
M3A00445800	9NCL91	0.26	0.258	14.8712	14.716	14.7936
M3A00445801	9NCL92	0.267	0.266	15.4145	15.3369	15.3757
M3A00445802	9NCL93	0.278	0.273	16.2684	15.8803	16.0743
M3A00445803	9NCL94	0.254	0.26	14.4055	14.8712	14.6383
M3A00445804	9NCL95	0.265	0.261	15.2593	14.9488	15.1041
M3A00445805	9NCL96	0.254	0.252	14.4055	14.2502	14.3279
M3A00445806	9NCL97	0.262	0.266	15.0264	15.3369	15.1817
M3A00445807	9NCL98	0.259	0.243	14.7936	13.5517	14.1726
M3A00445808	9NCL99	0.271	0.245	15.725	13.7069	14.716
M3A00445809	9NCL100	0.256	0.25	14.5607	14.095	14.3279
M3A00445810	9NCL101	0.279	0.264	16.346	15.1817	15.7638
M3A00445811	9NCL102	0.285	0.272	16.8117	15.8026	16.3072
M3A00445812	9NCL103	0.261	0.258	14.9488	14.716	14.8324
M3A00445813	9NCL104	0.26	0.255	14.8712	14.4831	14.6772
M3A00445814	9NCL105	0.269	0.262	15.5698	15.0264	15.2981
M3A00445815	9NCL106	0.268	0.255	15.4922	14.4831	14.9876
M3A00445816	9NCL107	0.266	0.267	15.3369	15.4145	15.3757
M3A00445817	9NCL108	0.283	0.269	16.6565	15.5698	16.1131
M3A00445818	9NCL109	0.251	0.242	14.1726	13.474	13.8233
M3A00445819	9NCL110	0.259	0.248	14.7936	13.9398	14.3667
M3A00445820	9NCL111	0.275	0.264	16.0355	15.1817	15.6086
M3A00445821	9NCL112	0.272	0.266	15.8026	15.3369	15.5698
M3A00445822	9NCL113	0.258	0.262	14.716	15.0264	14.8712
M3A00445823	9NCL114	0.273	0.267	15.8803	15.4145	15.6474
M3A00445824	9NCL115	0.277	0.272	16.1907	15.8026	15.9967
M3A00445825	9NCL116	0.266	0.262	15.3369	15.0264	15.1817
M3A00445826	9NCL117	0.266	0.26	15.3369	14.8712	15.1041
M3A00445827	9NCL118	0.275	0.273	16.0355	15.8803	15.9579
M3A00445828	9NCL119	0.267	0.267	15.4145	15.4145	15.4145
M3A00407620	9311	0.266	0.257	15.3369	14.6383	14.9876
SD_NJAU_B149	Nipponbare	0.276	0.27	16.1131	15.6474	15.88

## Sheet: genotype
	Mb	Markers		9311	C1	C2	C3	C5	C6	C7	C8	C9	C10	C11	C12	C13	C14	C15	C16	C17	C18	C19	C20	C21	C22	C23	C25	C26	C27	C28	C29	C30	C31	C32	C33	C34	C35	C36	C37	C38	C39	C40	C41	C42	C43	C44	C45	C46	C47
CHR1	0.2	RM495	M1	0	2	2	2	0	0	0	0	0	0	0	0	0	0	0	0	0	0	0	0	0	0	0	0	0	0	0	0	0	0	0	0	0	0	0	2	0	0	0	0	0	0	0	0	0	0
	2.8	RM3740	M2	0	2	2	2	0	0	0	0	0	0	0	0	0	0	0	0	0	0	0	0	0	0	0	0	0	0	0	0	0	0	0	0	0	0	0	0	0	0	0	0	0	0	0	0	0	0
	3.9	RM84	M3	0	0	2	2	0	0	0	0	0	0	0	0	0	0	0	0	0	0	0	0	0	0	0	0	0	0	0	0	0	0	0	0	0	0	0	0	0	0	0	0	0	0	0	0	0	0
	8.1	RM575	M4	0	0	0	0	0	0	2	0	0	0	0	0	0	0	0	0	0	0	0	0	0	0	0	0	0	0	0	0	0	0	0	0	0	0	0	0	0	0	0	0	0	0	0	0	0	0
	10.4	RM3627	M5	0	0	0	0	0	0	2	0	0	0	0	0	0	0	0	0	0	0	0	0	0	0	0	0	0	0	0	0	0	0	0	0	0	0	0	0	0	0	0	0	0	0	0	0	0	0
	10.9	RM1287	M6	0	0	0	0	0	-1	2	-1	0	0	0	0	0	0	0	0	0	0	0	0	0	0	0	0	0	0	0	0	0	0	0	0	0	0	0	0	0	0	0	0	0	0	0	0	0	0
	11.7	RM3412	M7	0	0	0	0	0	-1	2	-1	0	0	0	0	0	0	0	0	0	0	0	0	0	0	0	0	0	0	0	0	0	0	0	0	0	0	0	0	0	0	0	0	0	0	0	0	0	0
	12.4	RM493	M8	0	0	0	0	0	2	2	2	0	0	0	0	0	0	0	0	0	0	0	0	0	0	0	0	0	0	0	0	0	0	0	0	0	0	0	0	0	0	0	0	0	0	0	0	0	0
	14.8	RM562	M9	0	0	0	0	0	0	2	-1	0	0	0	0	0	2	0	0	0	0	0	0	0	0	0	0	0	0	0	0	0	0	0	0	0	0	0	0	0	0	0	0	0	0	0	0	0	0
	15.4	RM595	M10	0	0	0	0	0	0	2	2	0	0	0	0	0	0	0	0	0	0	0	0	0	0	0	0	0	0	0	0	0	0	0	0	0	0	0	0	0	0	0	0	0	0	0	0	0	0
	17.01	S17.01	M11	0	0	0	0	0	0	2	2	0	0	0	0	0	0	0	0	0	0	0	0	0	0	0	0	0	0	0	0	0	0	0	0	0	0	0	0	0	0	0	0	0	0	0	0	0	0
	18.9	RM466	M12	0	0	0	0	0	0	2	2	0	0	0	0	0	0	0	0	0	0	0	0	0	0	0	0	0	0	0	0	0	0	0	0	0	0	0	0	0	0	0	0	0	0	0	0	0	0
	20.7	RM129	M13	0	0	0	0	0	0	2	0	0	0	0	0	0	0	0	0	0	0	0	0	0	0	0	0	0	0	0	0	0	0	0	0	0	0	0	0	0	0	0	0	0	0	0	0	0	0
	22.7	S1-23.1	M14	0	0	0	0	0	0	2	0	0	0	0	0	0	0	0	0	0	0	0	0	0	0	0	0	0	0	0	0	0	0	0	0	0	0	0	0	0	0	0	0	0	0	0	0	0	0
	25	RM9	M15	0	0	0	0	0	0	2	0	2	0	0	0	0	0	0	0	0	0	0	0	0	0	0	0	0	0	0	0	0	0	0	0	0	0	0	0	0	0	0	0	0	2	0	0	0	0
	26.5	RM488	M16	0	0	0	0	2	0	2	0	2	2	0	0	0	0	0	0	0	0	0	0	0	0	0	0	0	0	0	0	0	0	0	0	0	0	0	0	0	0	0	0	0	0	0	0	0	0
	27.5	S1-27.5	M17	0	0	0	0	0	0	0	0	2	2	0	0	0	0	0	0	0	0	0	0	0	0	0	0	0	0	0	0	0	0	0	0	0	0	0	0	0	0	0	0	0	0	0	0	0	0
	28.6	RM3143	M18	0	0	0	0	0	0	0	0	0	2	2	2	0	0	0	0	0	0	0	0	0	0	0	0	0	2	2	0	0	0	0	0	0	0	0	0	0	0	0	0	0	0	0	0	0	0
	29.4	RM1232	M19	0	0	0	0	0	0	0	0	0	0	2	2	0	0	0	0	0	0	0	0	0	0	0	0	0	2	0	0	0	0	0	0	0	0	0	0	0	0	0	0	0	0	0	0	0	0
	30.1	RM443	M20	0	0	0	0	0	0	0	0	0	0	0	2	0	0	0	0	0	0	0	0	0	0	0	0	0	2	0	0	0	0	0	0	0	0	0	0	0	0	0	0	0	0	0	0	0	0
	32.5	RM128	M21	0	0	0	0	0	0	0	0	0	0	0	2	0	0	0	0	0	0	0	0	0	0	0	0	0	2	0	0	0	0	0	0	0	0	0	0	0	0	0	0	0	0	0	0	0	0
	34.8	RM212	M22	0	0	0	0	0	0	0	0	0	0	0	2	0	0	0	0	0	0	0	0	0	0	0	0	0	2	0	0	0	0	0	0	0	0	0	0	0	0	0	0	0	0	0	0	0	0
	35.4	RM319	M23	0	0	0	0	0	0	0	0	0	0	0	2	0	0	0	0	0	0	0	0	0	0	0	0	0	2	0	0	0	0	0	0	0	0	0	0	0	0	0	0	0	0	0	0	0	0
	37	RM265	M24	0	0	0	0	0	0	0	0	0	0	0	0	0	0	0	0	0	0	0	0	0	0	0	0	0	2	0	0	0	0	0	0	0	0	0	0	0	0	0	0	0	0	0	0	0	0
	37.5	RM5389	M25	0	0	0	0	0	0	-1	0	0	0	0	0	0	0	0	-1	0	0	0	0	0	0	0	0	0	2	0	0	0	0	0	0	0	0	0	0	0	0	0	0	0	0	0	0	0	0
	39.7	RM472	M26	0	0	0	0	0	0	0	0	0	0	0	0	0	0	0	2	0	0	0	0	0	0	0	0	0	2	0	0	0	0	0	0	0	0	0	0	0	0	0	0	0	0	0	0	0	0
	40.2	RM1068	M27	0	0	0	0	0	0	0	0	0	0	0	0	2	2	0	2	0	0	0	0	0	0	0	0	0	2	0	0	0	0	0	0	0	0	0	0	0	0	0	0	0	0	0	0	0	0
	41.9	RM104	M28	0	0	0	0	0	0	0	0	0	0	0	0	2	0	2	2	0	0	0	0	0	0	0	0	0	0	0	0	0	0	0	0	0	0	0	0	0	0	0	0	0	0	0	0	0	0
	43.1	RM14	M29	0	0	0	0	0	0	0	0	0	0	0	0	2	0	0	2	0	0	0	0	0	0	0	0	0	0	0	0	0	0	0	0	0	0	0	0	0	0	0	0	0	0	0	0	0	0
CHR2	0.4	RM3340	M30	0	0	0	0	0	0	0	0	0	0	0	0	0	2	0	0	0	0	0	0	0	0	0	0	0	0	0	0	0	0	0	0	0	0	2	2	2	0	0	0	0	2	0	0	0	0
	1.3	RM110	M31	0	0	0	0	0	2	0	0	0	0	0	0	0	0	0	0	0	0	0	0	0	0	0	0	0	0	0	0	0	0	0	0	0	0	2	2	2	0	0	0	0	2	0	0	0	0
	2.1	RM233A	M32	0	0	0	0	0	0	0	0	0	0	0	0	0	0	0	0	0	0	0	0	0	0	0	0	0	0	0	0	0	0	0	0	0	0	2	2	2	0	0	0	0	2	0	0	0	0
	3.65	RM12521	M33	0	0	0	0	0	0	0	0	0	0	0	2	0	0	0	0	0	2	0	0	0	0	0	0	0	0	0	0	0	0	0	0	0	0	2	2	2	0	0	0	0	2	0	0	0	0
	5.3	RM1347	M34	0	0	0	0	0	0	0	0	0	0	0	0	0	0	0	0	0	2	0	0	0	0	0	0	0	0	0	0	0	0	0	0	0	0	2	2	2	0	0	0	0	0	0	0	0	0
	6.3	RM12705	M35	0	0	0	0	0	0	0	0	0	0	0	0	0	0	0	0	0	2	0	0	0	0	0	0	0	0	0	0	0	0	0	0	0	0	2	0	0	0	0	0	0	0	0	0	0	0
	7.5	RM322	M36	0	0	0	0	0	0	0	0	0	0	0	0	0	0	0	0	0	2	2	2	0	0	0	0	0	0	0	0	0	0	0	0	0	0	2	0	0	0	0	0	0	0	0	0	0	0
	9.5	RM5356	M37	0	0	0	0	0	0	0	0	0	0	0	0	0	0	0	0	0	2	2	2	0	0	0	0	0	0	0	0	0	0	0	0	0	0	0	0	0	0	0	0	0	0	0	0	0	0
	10.8	RM5390	M38	0	0	0	0	0	0	0	0	0	0	0	0	0	0	0	0	0	2	2	2	0	0	0	0	0	0	0	0	0	0	0	0	0	0	0	0	0	0	0	0	0	0	0	0	0	0
	11.42	RM324	M39	0	0	0	0	0	0	0	0	0	0	0	0	0	0	0	0	0	0	2	2	0	0	0	0	0	0	0	0	0	0	0	0	0	0	0	0	0	0	0	0	0	0	0	0	0	0
	13.6	S2-13.6	M40	0	0	0	0	0	0	0	0	0	0	0	0	0	0	0	0	0	0	0	2	0	0	0	0	0	0	0	0	0	0	0	0	0	0	0	0	0	0	0	0	0	0	0	0	0	0
	16	S2-16.0	M41	0	0	0	0	0	0	0	0	0	0	0	0	0	0	0	0	0	0	0	2	0	0	0	0	0	0	0	0	0	0	0	0	0	0	0	0	0	0	0	0	0	0	0	0	0	0
	17.8	RM3795	M42	0	0	0	0	2	0	0	0	0	0	0	0	0	0	2	2	0	0	0	2	0	0	0	2	0	0	0	0	0	0	0	0	0	0	0	0	0	0	0	0	0	0	0	0	0	0
	20.2	RM341	M43	0	2	0	0	0	0	0	2	0	0	0	0	0	0	0	0	0	0	0	2	0	0	0	0	0	0	0	0	0	0	0	0	0	0	0	0	0	0	0	0	0	2	0	0	0	0
	21.7	RM262	M44	0	0	0	0	0	0	0	0	0	0	0	0	0	0	0	0	0	0	0	0	0	0	0	0	0	0	0	0	0	0	0	0	0	0	0	0	0	0	0	0	0	2	0	0	0	0
	23.3	RM3762	M45	0	0	0	0	0	0	0	0	0	0	0	0	2	2	0	0	0	0	0	0	0	0	0	0	2	0	0	0	0	2	0	0	0	0	0	0	0	0	0	0	0	0	0	0	0	2
	25.1	S2-25.1	M46	0	0	0	0	0	0	0	0	0	0	0	0	2	2	0	0	0	0	0	0	0	0	0	0	2	0	0	0	0	2	0	0	0	0	0	0	0	0	0	0	0	0	0	0	0	0
	26.4	RM191	M47	0	0	0	0	0	0	0	0	0	0	0	0	2	2	0	0	0	0	0	0	0	0	2	0	2	0	2	2	0	2	0	0	0	0	0	0	0	0	0	0	0	0	0	0	0	0
	28.2	RM3512	M48	0	0	0	0	0	0	0	0	0	0	0	0	2	0	0	0	0	0	0	0	0	0	2	0	2	0	2	2	2	2	0	0	0	0	0	0	0	0	0	0	0	0	0	0	0	0
	29.1	RM1342	M49	0	0	0	0	0	0	0	0	0	0	0	0	2	0	0	0	0	0	0	0	0	2	2	2	2	2	2	2	2	2	0	0	0	0	0	0	0	0	0	0	0	0	0	0	0	0
	29.5	RM450	M50	0	0	0	0	0	0	0	0	0	0	0	0	0	0	0	0	0	0	0	0	0	2	2	2	2	2	2	0	2	2	0	0	0	0	0	0	0	0	0	0	0	0	0	0	0	0
	31.4	RM530	M51	0	0	0	0	0	0	0	0	0	0	0	0	0	0	0	0	0	0	0	0	0	0	0	0	2	2	2	0	2	2	0	0	0	0	0	0	0	0	0	0	0	0	0	0	0	0
	32.4	RM240	M52	0	0	0	0	0	0	0	0	0	0	0	0	0	0	0	0	0	0	0	0	0	0	0	0	2	2	2	0	2	2	0	0	0	0	0	0	0	0	0	0	0	0	0	0	0	0
	33.2	RM425	M53	0	0	0	0	0	0	0	0	0	0	0	0	0	0	0	0	0	0	0	0	0	0	0	0	2	2	2	0	2	2	0	0	0	0	0	0	0	0	0	0	0	0	0	0	0	0
	33.9	RM7286	M54	0	0	0	0	0	0	0	0	0	0	0	0	0	0	0	0	0	0	0	0	0	0	0	0	2	2	2	0	2	2	0	0	0	0	0	0	0	0	0	0	0	0	0	0	0	0
	35.2	RM166	M55	0	0	0	0	0	0	0	0	0	0	0	0	0	0	0	0	0	0	0	0	0	0	0	0	0	0	2	0	0	0	0	0	0	0	0	0	0	0	0	0	0	0	0	0	0	0
	36.1	RM406	M56	0	0	2	2	0	0	0	0	0	0	0	0	0	0	0	0	0	0	0	0	0	0	0	0	0	0	2	0	0	0	0	0	0	0	0	0	0	0	0	0	0	0	0	0	0	0
	36.7	RM535	M57	0	0	2	2	2	0	0	0	0	0	0	0	0	0	0	0	0	0	0	0	0	0	0	0	0	0	2	0	0	0	0	0	0	0	0	0	0	0	0	0	0	0	0	0	0	0
	2.4	RM1332	M58	0	0	0	0	0	0	0	0	0	0	0	0	0	0	0	0	0	0	0	0	0	0	0	0	0	0	0	0	0	0	0	0	0	0	0	0	0	0	0	0	0	0	0	0	0	0
	4.5	RM1278	M59	0	0	0	0	0	0	0	0	0	0	0	0	0	0	0	0	0	0	0	0	0	0	0	0	0	0	0	0	0	0	0	0	0	0	0	0	0	0	0	0	0	0	0	0	0	0
	5.8	S3-5.82	M60	0	0	0	0	0	0	0	0	0	0	0	0	0	0	0	0	0	0	0	0	0	0	0	0	0	0	0	0	0	0	0	0	0	0	0	0	0	0	0	0	0	0	0	0	0	0
	9.8	RM232	M61	0	0	0	0	0	0	0	0	0	0	0	2	0	0	0	0	0	0	0	0	0	0	0	0	0	0	2	0	0	2	0	0	0	0	0	0	0	0	0	0	0	2	0	0	0	0
	11.2	S3-11.2	M62	0	0	0	0	0	0	0	0	0	0	0	0	0	0	0	0	0	0	0	0	0	0	0	0	0	0	0	0	0	0	0	0	0	0	0	0	0	0	0	0	0	2	0	0	0	0
	12.5	RM282	M63	0	0	0	0	0	0	0	0	0	0	0	0	0	0	0	0	0	0	0	0	0	0	0	0	0	0	0	0	0	0	0	2	0	0	0	0	0	0	0	0	0	2	0	0	0	0
	13.1	RM1319	M64	0	0	0	0	0	0	0	0	0	0	0	0	0	0	0	0	0	0	0	0	0	0	0	0	0	0	0	0	0	0	0	0	2	0	0	0	0	0	0	0	0	0	0	0	0	0
	14.5	RM6080	M65	0	0	0	0	0	0	0	0	0	0	0	0	0	0	0	0	0	0	0	0	0	0	0	0	0	0	0	0	0	0	0	0	2	0	0	0	0	0	0	0	0	0	0	0	0	0
	15.4	RM1164	M66	0	0	0	0	0	0	0	0	0	0	0	0	0	0	0	0	0	0	0	0	0	0	0	0	0	0	0	0	0	0	0	2	2	0	0	0	0	0	0	0	0	0	0	0	0	0
	17.04	S3-17.1	M67	0	0	0	0	0	0	0	0	0	0	0	0	0	0	0	0	0	0	0	0	0	0	0	0	0	0	0	0	0	0	0	0	2	0	0	0	0	0	0	0	0	0	0	0	0	0
	18.3	RM2346	M68	0	0	0	0	0	0	0	0	0	0	0	0	0	0	0	0	0	0	0	0	0	0	0	0	0	0	0	0	0	0	0	0	2	0	0	0	0	0	0	0	0	0	0	0	0	0
	19.4	S3-1.0	M69	0	0	0	0	0	0	0	0	0	0	0	0	0	0	0	0	0	0	0	0	0	0	0	0	0	0	0	0	0	0	0	0	2	2	0	2	0	2	0	0	0	0	0	0	0	0
	22.2	RM411	M70	0	0	0	0	0	0	0	0	0	0	0	0	0	0	0	0	0	0	0	0	0	0	0	0	0	0	0	0	0	0	0	0	2	2	0	2	2	2	0	0	0	0	0	0	0	0
	23.2	RM6832	M71	0	0	0	0	0	0	0	0	0	0	0	0	0	0	0	0	0	0	0	0	0	0	0	0	0	0	0	0	0	0	0	0	0	2	0	2	2	2	0	0	0	0	0	0	0	0
	23.9	RM16	M72	0	0	0	0	0	0	0	0	0	0	0	0	0	0	0	0	0	0	0	0	0	0	0	0	0	0	0	0	0	0	0	0	0	2	0	2	2	2	0	0	0	0	0	0	0	0
	24.6	RM6266	M73	0	0	0	0	0	0	0	0	0	0	0	0	0	0	0	0	0	0	0	0	0	0	0	0	0	0	0	0	0	0	0	0	0	2	0	2	2	2	0	0	0	0	0	0	0	0
	25.9	RM3513	M74	0	0	0	0	0	0	0	0	0	0	0	0	0	0	0	0	0	0	0	0	0	0	0	0	0	0	0	0	0	0	0	0	0	0	0	2	2	2	2	0	0	0	0	0	0	0
	27.2	S3-27.2	M75	0	0	0	0	0	0	0	0	0	0	0	0	0	0	0	0	0	0	0	0	0	0	0	0	0	0	0	0	0	0	0	0	0	0	0	0	2	2	0	0	0	0	0	0	0	0
	28.4	RM426	M76	0	0	0	0	0	0	0	0	0	0	0	0	0	0	2	0	0	0	0	0	0	0	0	0	0	0	0	0	0	0	0	0	0	0	0	0	2	0	0	0	0	0	0	0	0	0
	29.6	RM8277	M77	0	0	0	0	0	0	0	0	0	0	0	0	0	0	0	0	0	0	0	0	0	0	0	0	0	0	0	0	0	0	0	0	0	0	0	0	0	0	0	0	0	0	0	0	0	0
	34.3	RM3564	M78	0	0	0	0	0	0	0	0	0	0	0	0	0	2	0	0	0	0	0	0	0	0	0	0	0	0	0	0	0	0	0	0	0	0	0	0	0	0	2	2	0	0	0	0	0	0
	35.8	RM227	M79	0	0	0	0	0	0	0	0	0	0	0	0	0	2	0	0	2	0	0	0	0	0	0	0	0	0	0	0	0	0	0	0	0	0	0	0	0	0	0	2	0	0	0	0	0	0
	36.4	RM570	M80	0	0	0	0	0	0	0	0	0	0	0	0	0	0	0	0	2	0	0	0	0	0	0	0	0	0	0	0	0	0	0	0	0	0	0	0	0	0	0	2	0	0	0	0	0	0
	37.2	RM85	M81	0	0	0	0	0	0	0	0	0	0	0	0	0	0	0	0	2	0	0	0	0	0	0	0	0	0	0	0	0	0	0	0	0	0	0	0	0	0	0	2	0	2	0	0	0	0
CHR4	0.17	RM551	M82	0	0	2	0	2	0	0	0	0	0	0	0	0	2	2	0	0	0	0	0	0	0	0	0	0	0	0	0	0	0	0	0	0	0	0	0	0	0	0	0	0	0	0	0	0	0
	2.02	RM518	M83	0	0	2	0	2	0	0	0	0	0	0	0	0	0	0	0	0	0	0	0	0	0	0	0	0	0	0	0	0	2	0	0	0	0	0	0	0	0	0	0	0	2	0	0	0	0
	4.45	RM8212	M84	0	0	2	0	2	0	0	0	0	0	0	0	0	0	0	0	0	0	0	0	0	0	0	0	0	0	0	0	0	0	0	0	0	0	0	0	0	0	0	0	0	2	0	0	0	0
	19.02	RM471	M85	0	0	0	0	0	0	0	0	0	0	0	0	0	0	0	0	0	0	0	0	0	0	0	0	0	0	0	0	0	2	0	0	0	0	0	0	0	0	0	0	0	0	0	0	0	0
	20.1	RM1359	M86	0	0	0	0	0	0	0	0	0	0	0	0	0	0	0	0	0	0	0	0	0	0	0	0	0	0	0	0	0	0	0	0	0	0	0	0	0	0	0	0	0	2	0	0	0	0
	21.4	RM119	M87	0	0	0	0	0	0	0	0	0	0	0	0	0	0	0	0	0	0	0	0	0	0	0	0	0	0	0	0	0	2	0	0	0	0	0	0	0	0	0	0	0	0	0	0	0	0
	23.1	S4-23.1	M88	0	0	0	0	0	0	0	0	0	0	0	0	0	0	0	0	0	0	0	0	0	0	0	0	0	0	0	0	0	2	0	0	0	0	0	0	0	0	0	0	0	2	0	0	0	0
	24.7	RM3367	M89	0	0	0	0	0	0	0	0	0	0	0	0	0	0	0	0	0	0	0	0	0	0	0	0	0	0	0	0	0	2	0	0	0	0	0	0	0	0	0	0	0	0	0	0	0	0
	25.8	RM252	M90	0	0	0	0	0	0	0	0	0	0	0	0	0	0	2	0	0	0	0	0	0	0	0	0	0	0	0	0	0	2	0	0	0	0	0	0	0	0	0	0	0	0	0	0	0	0
	28.1	RM7187	M91	0	0	0	0	0	0	0	0	0	0	0	0	0	0	2	0	0	0	0	0	0	0	0	0	0	0	0	0	0	2	0	0	0	0	0	0	0	0	0	0	0	2	0	0	0	0
	28.97	RM451	M92	0	0	0	0	0	0	0	0	0	0	0	0	0	0	2	0	0	0	0	0	0	0	0	0	0	0	0	0	0	2	0	0	0	0	0	0	0	0	0	0	0	0	0	0	0	0
	29.6	RM317	M93	0	0	0	0	0	0	0	0	0	0	0	0	0	0	2	0	0	0	0	0	0	0	0	0	0	0	0	0	0	2	0	0	0	0	0	0	0	0	0	0	0	0	0	0	0	0
	31.3	RM6748	M94	0	0	0	0	0	0	0	0	0	0	0	0	0	0	2	0	0	0	0	0	0	0	0	0	0	0	0	0	0	2	0	0	0	0	0	0	0	0	0	0	0	2	0	0	0	2
	32.1	RM5473	M95	0	0	0	0	0	0	0	0	0	0	0	0	0	0	2	0	0	0	0	0	0	0	0	0	0	0	0	0	0	2	0	0	0	0	0	0	0	0	0	0	0	2	0	0	0	2
	33.2	RM348	M96	0	0	0	0	0	0	0	0	0	0	0	0	0	0	2	0	0	0	0	0	0	0	0	0	0	0	0	0	0	0	0	0	0	0	0	0	0	0	0	0	0	2	0	0	0	2
	34.7	RM1113	M97	0	0	2	0	0	0	0	0	0	0	0	0	0	0	0	0	0	0	0	0	0	0	0	0	0	0	0	0	0	0	0	0	2	0	0	0	0	0	0	0	0	2	0	0	0	2
	36.2	S4-36.2	M98	0	0	0	0	0	0	0	0	0	0	0	0	0	0	0	0	0	0	0	0	0	0	0	0	0	0	0	0	0	0	0	0	0	0	0	0	0	0	0	0	0	2	0	0	0	2
	37.7	RM559	M99	0	0	0	0	0	0	0	0	0	0	0	0	0	0	0	0	0	0	0	0	0	0	0	0	0	0	0	0	0	0	0	0	0	0	0	0	2	0	0	0	0	2	0	0	0	2
CHR5	0.1	RM507	M100	0	0	0	0	0	0	0	0	0	0	0	0	0	0	0	0	0	0	0	0	0	0	0	0	0	0	0	0	0	0	0	0	0	0	0	0	0	0	0	0	0	0	0	0	0	0
	1.2	RM1024	M101	0	0	0	0	0	0	0	0	0	0	0	0	0	0	0	0	0	0	0	0	0	0	0	0	0	0	0	0	0	0	0	0	0	0	0	0	0	0	0	0	0	0	0	0	0	0
	2.2	RM413	M102	0	0	0	0	0	0	0	0	0	0	0	0	0	0	0	0	0	0	0	0	0	0	0	0	0	0	0	0	0	0	0	0	0	0	0	0	0	0	0	0	0	0	0	0	0	0
	3.1	RM405	M103	0	0	0	0	0	0	0	0	0	0	0	0	0	0	0	0	0	0	0	0	0	0	0	0	0	0	0	0	0	0	0	0	0	0	0	0	0	0	0	0	0	0	0	0	0	0
	4.6	S5-4.62	M104	0	0	0	0	0	0	0	0	0	0	0	0	0	0	0	0	0	0	0	0	0	0	0	0	0	0	0	0	0	0	0	0	0	0	0	0	0	0	0	0	0	0	0	0	0	0
	6.45	S5-6.45	M105	0	0	0	0	0	0	0	0	0	0	0	0	0	0	0	0	0	0	0	0	0	0	0	0	0	0	0	0	0	0	0	0	0	0	0	0	0	0	0	0	0	0	0	0	0	0
	7.8	RM289	M106	0	0	0	0	0	0	0	0	0	0	0	0	2	2	0	0	0	0	0	0	0	0	0	0	0	0	0	2	0	0	0	0	0	0	0	0	0	0	0	0	0	0	0	0	0	0
	9.3	S5-9.32	M107	0	0	0	0	0	0	0	0	0	0	0	0	2	2	0	0	0	0	0	0	0	0	0	0	0	0	0	2	0	0	0	0	0	0	0	0	0	0	0	0	0	0	0	0	0	0
	10.8	RM249	M108	0	0	0	0	0	0	0	0	0	0	0	0	2	2	0	0	0	0	0	0	0	0	0	0	0	0	0	2	0	0	0	0	0	0	0	0	0	0	0	0	0	0	0	0	0	0
	13.6	S5-13.6	M109	0	0	0	0	0	0	0	0	0	0	0	0	2	2	0	0	0	0	0	0	0	0	0	0	0	0	0	2	0	0	0	0	0	0	0	0	0	0	0	0	0	0	0	0	0	0
	15	S5-15.0	M110	0	0	0	0	0	0	0	0	0	0	0	0	2	2	0	0	0	0	0	0	0	0	0	0	0	0	0	2	0	0	0	0	0	0	0	0	0	0	0	0	0	0	0	0	0	0
	16.5	RM3838	M111	0	0	0	0	0	0	0	0	0	0	0	0	2	0	0	0	0	0	0	0	0	0	0	0	0	0	0	2	0	0	0	0	0	0	0	0	0	0	0	0	0	0	0	0	0	0
	18	RM1237	M112	0	0	0	0	0	0	0	0	0	0	0	0	2	0	0	0	0	0	0	0	0	0	0	0	0	0	0	0	0	0	0	0	0	0	0	0	0	0	0	0	0	0	0	0	0	0
	18.8	RM430	M113	0	0	0	0	0	0	0	0	0	0	0	0	2	0	0	0	0	0	0	0	0	0	0	0	0	0	0	0	0	0	0	0	0	0	0	0	0	0	0	0	0	0	0	0	0	0
	20	RM440	M114	0	0	0	0	0	0	0	0	0	0	0	0	2	0	0	0	0	0	0	0	0	0	0	0	0	0	0	0	0	0	0	0	0	0	0	0	0	0	0	0	0	0	0	0	0	0
	20.8	RM3351	M115	0	0	0	0	0	0	0	0	0	0	0	0	0	0	0	0	0	0	0	0	0	0	0	0	0	0	0	0	0	0	0	0	0	0	0	0	0	0	0	0	0	0	0	0	0	0
	22.1	RM4244	M116	0	0	0	0	0	0	0	0	0	0	0	0	0	0	0	0	0	0	0	0	0	0	0	0	0	0	0	0	0	0	0	0	0	0	0	0	0	0	0	0	0	0	0	0	0	0
	23.95	RM3476	M117	0	0	0	0	0	0	0	0	0	0	0	0	0	0	0	0	0	0	0	0	0	0	0	0	0	0	0	0	0	0	0	0	0	0	0	0	0	0	0	0	0	0	0	0	0	0
	25.23	RM178	M118	0	0	0	0	0	0	0	0	0	0	0	0	0	0	0	0	0	0	0	0	0	0	0	0	0	0	0	0	0	0	0	0	0	0	0	0	0	0	0	0	2	0	0	0	0	0
	27.5	RM480	M119	0	0	0	0	0	0	0	0	0	0	0	0	0	0	0	0	0	0	0	0	0	0	0	0	0	0	0	0	0	0	0	0	0	0	0	0	0	0	0	0	0	0	0	0	0	0
	28.4	RM6313	M120	0	0	0	0	0	0	0	0	0	0	0	0	0	0	0	0	0	0	0	0	0	0	0	0	0	0	0	0	0	0	0	0	0	0	0	0	0	0	0	0	0	0	0	0	0	0
	29.3	RM1054	M121	0	0	0	0	0	0	0	0	0	0	0	0	0	0	0	0	0	0	0	0	0	0	0	0	0	0	0	0	0	0	0	0	0	0	0	0	0	0	0	0	0	0	0	0	0	0
CHR6	0.56	RM469	M122	0	0	0	0	0	0	0	0	0	0	0	0	0	0	2	0	0	0	0	0	0	0	0	0	0	0	0	0	0	0	0	0	0	0	0	0	0	0	2	0	0	2	0	0	0	0
	2.29	RM587	M123	0	0	0	0	0	0	0	0	0	0	0	0	0	0	0	0	0	0	0	2	0	0	0	0	0	0	0	0	0	0	0	0	0	0	0	0	0	0	0	0	0	2	0	0	0	0
	5.43	RM253	M124	0	0	0	0	0	0	0	0	0	0	0	0	0	0	0	0	0	0	0	0	0	0	0	0	0	0	0	0	0	0	0	0	0	0	0	0	0	0	0	0	0	2	0	0	0	0
	6.23	RM276	M125	0	0	0	0	0	0	0	0	0	0	0	0	0	2	0	0	0	0	0	0	0	0	0	0	0	0	0	0	0	0	0	0	0	0	0	0	0	0	0	0	0	2	0	0	0	0
	7.2	RM5531	M126	0	0	0	0	0	0	0	0	0	0	0	0	0	2	0	0	0	0	0	0	0	0	0	0	0	0	0	0	0	0	0	0	0	0	0	0	0	0	0	0	0	2	0	0	0	0
	8.75	RM136	M127	0	0	0	0	0	0	0	0	0	0	0	0	0	2	0	0	0	0	0	0	0	0	0	0	0	0	0	0	0	0	0	0	0	0	0	0	0	0	0	0	0	2	0	0	0	0
	9.86	RM527	M128	0	0	0	0	0	0	0	0	0	0	0	0	0	2	0	0	0	0	0	0	0	0	0	0	0	0	0	0	0	0	0	0	0	0	0	0	0	0	0	0	0	0	0	0	0	0
	12.1	S6-12.14	M129	0	0	0	0	0	0	0	0	0	0	0	0	0	2	0	0	0	0	0	0	0	0	0	0	0	0	0	0	0	0	0	0	0	0	0	0	0	0	0	0	0	0	0	0	0	0
	13.8	RM1161	M130	0	0	0	0	0	0	0	0	0	0	0	0	0	2	0	0	0	0	0	0	0	0	0	0	0	0	0	0	0	0	0	0	0	0	0	0	0	0	0	0	0	0	0	0	0	0
	15.7	S6-15.72	M131	0	0	0	0	0	0	0	0	0	0	0	0	0	2	0	0	0	0	0	0	0	0	0	0	0	0	0	0	0	0	0	0	0	0	0	0	0	0	0	0	0	0	0	0	0	0
	17.5	RM6818	M132	0	0	0	0	0	0	0	0	0	0	0	0	0	2	0	0	0	0	0	0	0	0	0	0	0	0	0	0	0	0	0	0	0	0	0	0	0	0	0	0	0	0	0	0	0	0
	19.4	RM4924	M133	0	0	0	0	0	0	0	0	0	0	0	0	0	2	0	0	0	0	0	0	0	0	0	0	0	0	0	0	0	0	0	0	0	0	0	0	0	0	0	0	0	0	0	0	0	0
	20.4	RM541	M134	0	0	0	0	0	0	0	0	0	0	0	0	0	2	0	0	0	0	0	0	0	0	0	0	0	0	0	0	0	0	0	0	0	0	0	0	0	0	0	0	0	0	0	0	0	0
	21.9	RM3498	M135	0	0	2	2	0	0	0	0	0	0	0	0	0	2	0	0	0	0	0	0	0	0	2	0	0	0	0	0	0	0	0	0	0	0	0	0	0	0	0	0	0	0	0	0	0	0
	23.2	RM3827	M136	0	0	2	2	0	0	0	0	0	0	0	0	0	0	0	0	0	0	0	0	0	0	2	0	0	0	0	0	0	0	0	0	0	0	0	0	0	0	0	0	0	0	0	0	0	0
	24.4	RM3628	M137	0	0	2	2	0	0	0	0	0	0	0	0	0	0	0	0	0	0	0	0	0	0	2	0	0	0	0	0	0	0	0	0	0	0	0	0	0	0	0	0	0	2	0	0	0	0
	25.2	RM275	M138	0	0	0	2	0	0	0	0	0	0	0	0	0	0	0	0	0	0	0	0	0	0	2	0	0	0	0	0	0	0	0	0	0	0	0	0	0	0	0	0	0	2	0	0	0	0
	27.4	RM528	M139	0	0	0	2	0	0	2	0	0	0	0	0	0	0	0	0	0	0	0	0	0	0	0	0	0	0	0	0	0	0	0	0	0	0	0	0	0	0	0	0	0	2	0	0	0	0
	28.3	RM3430	M140	0	0	0	2	0	0	0	0	0	0	0	0	0	0	0	0	0	0	0	0	0	0	0	0	0	0	0	0	0	0	0	0	0	0	0	0	0	0	0	0	0	0	0	0	0	0
	29.4	RM3138	M141	0	0	0	0	0	0	0	0	0	0	0	0	0	0	0	0	0	0	0	0	0	0	0	0	0	0	0	0	0	0	0	0	0	0	0	0	0	2	0	0	0	0	0	0	0	0
	30.5	RM3343	M142	0	0	0	0	0	0	0	0	0	0	0	0	0	0	0	0	0	0	0	0	0	0	0	0	0	0	0	0	0	0	0	0	0	0	0	0	0	2	0	0	0	0	0	0	0	0
	31.2	RM412	M143	0	0	0	0	0	0	0	0	0	0	0	0	0	0	0	0	0	0	0	0	0	0	0	0	0	0	0	0	0	0	0	0	0	0	0	0	0	2	0	0	0	0	0	0	0	0
	31.97	RM494	M144	0	0	0	0	0	0	0	0	0	0	0	0	0	0	0	0	0	0	0	0	0	0	0	0	0	0	0	0	0	0	0	0	0	0	0	0	0	2	0	0	0	0	0	0	0	0
	2.58	RM436	M145	0	0	0	0	0	0	0	0	0	0	0	0	0	0	0	0	0	0	0	0	0	0	0	0	0	0	0	0	0	0	0	0	0	0	0	0	0	0	0	0	0	0	0	0	0	0
	4.23	RM2006	M146	0	0	0	0	0	0	0	0	0	0	0	0	0	0	0	0	0	0	0	0	0	0	0	0	0	0	0	0	0	0	0	0	0	0	0	0	0	0	0	0	0	0	0	0	0	0
	4.9	RM8263	M147	0	0	0	0	2	0	0	0	0	0	0	0	0	0	0	0	0	0	0	0	0	0	0	0	0	0	0	0	0	0	0	0	0	0	0	0	0	0	0	0	0	0	0	0	0	0
	7	RM1253	M148	0	0	0	0	0	0	0	0	0	0	0	0	0	0	0	0	0	0	0	0	0	0	0	0	0	0	0	0	0	0	0	0	0	0	0	0	0	0	0	0	0	0	2	0	0	0
	8	RM501	M149	0	0	0	0	0	0	0	0	0	0	0	0	0	0	0	0	0	0	0	0	0	0	0	0	0	0	0	0	0	0	0	0	2	2	0	0	2	0	0	0	0	0	0	0	0	0
	13.4	RM542	M150	0	0	0	0	2	0	0	0	0	0	0	0	0	0	0	0	0	0	0	0	0	0	0	0	0	0	0	0	0	0	0	0	0	0	0	0	0	0	0	0	0	0	0	0	0	0
	15.6	S7-15.64	M151	0	0	0	0	2	0	0	0	0	0	0	0	0	0	0	0	0	0	0	0	0	0	0	0	0	0	0	0	0	0	0	0	0	0	0	0	0	0	0	0	0	0	0	0	0	0
	17.6	RM1135	M152	0	0	0	0	2	0	0	0	0	0	0	0	0	0	2	2	0	0	0	0	0	0	0	2	0	0	0	0	0	0	0	0	0	0	0	0	0	0	0	0	0	0	0	0	0	0
	19.6	RM432	M153	0	0	0	0	2	0	0	0	0	0	0	0	0	0	2	2	0	0	0	0	0	0	0	0	0	0	0	0	0	0	0	0	0	0	0	0	0	0	0	0	0	0	0	0	0	0
	21.5	RM3826	M154	0	0	0	0	2	0	0	0	0	0	0	0	0	0	2	2	0	0	0	0	0	0	0	0	0	0	0	0	0	0	0	0	0	0	0	0	0	0	0	0	0	0	0	0	0	0
	22.5	RM336	M155	0	0	0	0	2	0	0	0	0	0	0	0	0	0	2	2	0	0	0	0	0	0	0	0	0	0	0	0	0	0	0	2	0	0	0	0	0	0	0	0	0	0	0	0	2	0
	23	RM455	M156	0	0	0	0	2	0	0	0	0	0	0	0	0	0	2	2	0	0	0	0	0	0	0	0	0	0	0	0	0	0	0	0	0	0	0	0	0	0	0	0	0	0	0	0	0	0
	24.6	RM351	M157	0	0	0	0	0	0	0	0	0	0	0	0	0	0	2	2	2	0	0	0	0	0	0	0	0	0	0	0	0	0	0	0	0	0	0	0	0	0	0	0	0	0	0	0	0	0
	26.1	RM234	M158	0	0	0	0	0	0	0	0	0	0	0	0	0	0	0	0	0	0	0	0	0	0	0	0	0	0	0	0	0	0	0	0	0	0	0	0	0	0	0	0	0	0	0	0	0	0
	30	RM248	M159	0	0	0	0	0	0	0	0	0	0	0	0	0	2	0	0	0	0	0	0	0	0	0	0	0	0	0	0	0	0	0	0	0	0	0	0	0	0	0	0	0	0	0	0	0	0
CHR8	0.15	RM337	M160	0	0	0	0	0	0	0	0	0	0	2	0	0	0	0	0	0	0	0	0	0	0	0	0	0	2	2	0	0	0	0	0	0	0	0	0	0	0	0	0	0	2	0	0	0	0
	2.01	RM6863	M161	0	0	0	0	0	0	0	0	0	0	0	0	0	0	0	0	0	0	0	0	0	0	0	0	0	0	0	0	0	0	0	0	0	0	0	0	0	0	0	0	0	2	0	0	0	0
	4.38	RM25	M162	0	0	0	0	0	0	0	0	0	0	0	0	0	0	0	0	0	0	0	0	0	0	0	0	0	0	0	0	0	0	0	0	0	0	0	0	0	0	0	0	0	2	0	0	0	0
	5.12	RM310	M163	0	0	0	0	0	0	0	0	0	0	0	0	0	0	0	0	0	0	0	0	0	0	0	0	0	0	0	0	0	0	0	0	0	0	0	0	0	0	0	0	0	0	0	0	0	0
	5.8	RM6208	M164	0	0	0	0	0	0	0	0	0	0	0	0	0	0	0	0	0	0	0	0	0	0	0	0	0	0	0	0	0	0	0	0	0	0	0	0	0	0	0	0	0	0	0	0	0	0
	6.76	RM72	M165	0	0	0	0	0	0	0	0	0	0	0	0	0	0	0	0	0	0	0	0	0	0	0	0	0	0	0	0	0	0	0	0	0	0	0	0	0	0	0	0	0	2	0	0	0	0
	8.82	S8-8.82	M166	0	0	0	0	0	0	0	0	0	0	0	0	0	0	0	0	0	0	0	0	0	0	0	0	0	0	0	0	0	0	0	0	0	0	0	0	0	0	0	0	0	0	0	0	0	0
	10.29	RM3395	M167	0	0	0	0	0	0	0	0	0	0	0	0	0	0	0	0	0	0	0	0	0	0	0	0	0	0	0	0	0	0	0	0	0	0	0	0	0	0	0	0	0	0	0	0	0	0
	11.85	RM44	M168	0	0	0	0	0	0	0	0	0	0	0	0	0	0	0	0	0	0	0	0	0	0	0	0	0	0	0	0	0	0	0	0	0	0	0	0	0	0	0	0	0	0	0	0	0	0
	12.38	RM331	M169	0	0	0	0	0	0	0	0	0	0	0	0	0	0	0	0	0	0	0	0	0	0	0	0	0	0	0	0	0	0	0	0	0	0	0	0	0	0	0	0	0	0	0	0	0	0
	18.03	RM339	M170	0	0	0	0	0	0	0	0	0	0	0	0	0	0	0	0	0	0	0	0	0	0	0	0	0	0	0	0	0	0	0	0	0	0	0	0	0	0	0	0	0	2	0	0	0	0
	22.43	RM556	M171	0	0	0	0	0	0	0	0	0	0	0	0	0	0	0	0	0	0	0	0	0	0	0	0	0	0	0	0	0	0	0	0	0	0	0	0	0	0	0	0	0	0	0	0	0	0
	24.2	RM5485	M172	0	0	0	0	0	0	0	0	0	0	0	0	0	0	0	0	0	0	0	0	0	0	0	0	0	0	0	0	0	0	0	0	0	0	0	0	0	0	0	0	0	0	0	0	0	0
	26.6	RM447	M173	0	0	0	0	0	0	0	0	0	0	0	0	0	0	0	0	0	0	0	0	0	0	0	0	0	0	0	0	0	0	0	0	0	0	0	0	0	0	0	0	0	0	0	0	0	0
	28.4	RM5545	M174	0	0	0	0	0	0	0	0	0	0	0	0	0	0	0	0	0	0	0	0	0	0	0	0	0	0	0	0	0	0	0	0	0	0	0	0	0	0	0	0	0	0	0	0	0	0
CHR9	2.66	RM285	M175	0	0	0	0	0	0	0	0	0	0	0	0	0	0	0	0	0	0	0	0	0	0	0	0	0	0	0	2	0	0	0	0	0	0	2	0	0	0	0	0	0	0	0	0	0	0
	4.02	S9-4.02	M176	0	0	0	0	0	0	0	0	0	0	0	0	0	0	0	0	0	0	0	0	0	0	0	0	0	0	0	2	0	0	0	0	0	0	2	0	0	0	0	0	0	0	0	0	0	0
	6.32	S9-6.32	M177	0	0	0	0	0	0	0	0	0	0	0	0	0	0	0	0	0	0	0	0	0	0	0	0	0	0	0	2	0	0	0	0	0	0	2	0	0	0	0	0	0	0	0	0	0	0
	8.45	RM219	M178	0	0	0	0	2	0	0	2	0	2	0	0	0	0	0	0	0	0	2	0	0	0	0	0	0	0	0	2	0	0	0	0	0	0	2	0	0	0	0	0	0	0	0	0	0	0
	9.77	RM1328	M179	0	0	0	0	0	0	0	0	0	2	0	0	0	0	0	0	0	0	2	0	0	0	0	0	0	0	0	0	0	0	0	0	0	0	0	0	0	0	0	0	0	0	0	0	0	0
	11.2	RM1817	M180	0	0	0	0	0	0	0	0	0	2	0	0	0	0	0	0	0	0	2	0	0	0	0	0	0	0	0	0	0	0	0	0	0	0	0	0	0	0	0	0	0	0	0	0	0	0
	12.41	RM7038	M181	0	0	0	0	0	0	0	0	0	2	0	2	0	0	0	0	0	0	2	0	0	0	0	0	0	0	0	0	0	0	0	0	0	0	0	0	0	0	0	0	0	0	0	0	0	0
	13.9	S9-13.91	M182	0	0	0	0	0	0	0	0	0	2	0	0	0	0	0	0	0	0	2	0	0	0	0	0	0	0	0	0	0	0	0	0	0	0	0	0	0	0	0	0	0	0	0	0	0	0
	15.36	RM566	M183	0	0	0	0	0	0	0	0	0	0	0	0	0	0	0	0	0	0	0	0	0	0	0	0	0	0	0	0	0	0	0	0	0	0	0	0	0	0	0	0	0	0	0	2	0	0
	16.93	RM1189	M184	0	0	0	0	0	0	0	0	0	0	0	0	0	0	0	0	0	0	0	0	0	0	0	0	0	0	0	0	0	0	0	0	0	0	0	0	0	0	0	0	0	0	0	0	0	0
	18.37	RM257	M185	0	0	0	0	0	0	0	0	0	0	0	0	0	0	0	0	0	0	0	0	0	0	0	0	0	0	0	0	0	0	0	0	0	0	0	0	0	0	0	0	0	0	0	0	0	0
	19.47	RM242	M186	0	0	0	0	0	0	0	0	0	0	0	0	0	0	0	0	0	0	0	0	0	0	0	0	0	0	0	0	0	0	0	0	0	0	0	0	0	0	0	0	0	0	0	0	0	0
	19.98	RM553	M187	0	0	0	0	0	0	0	0	0	0	0	0	0	0	0	0	0	0	0	0	0	0	0	0	0	0	0	0	0	0	0	0	0	0	0	0	0	0	0	0	0	0	0	0	0	0
	20.83	RM201	M188	0	0	0	0	0	0	0	0	0	0	0	0	0	0	0	0	0	0	0	0	0	0	0	0	0	0	0	0	0	0	0	0	0	0	0	0	0	0	0	0	0	0	0	0	0	0
	21.93	RM6862	M189	0	0	0	0	0	0	0	0	0	0	0	0	0	0	0	0	0	0	0	0	0	0	0	0	0	0	0	0	0	0	0	0	0	0	0	0	0	0	0	0	0	0	0	0	0	0
	22.93	RM189	M190	0	0	0	0	0	0	0	0	0	0	0	0	0	0	0	0	0	0	0	0	0	0	0	0	0	0	0	0	0	0	0	0	0	0	0	0	0	0	0	0	0	0	0	0	0	0
CHR10	1.63	10-1.63	M191	0	0	0	0	0	0	0	0	0	0	0	0	0	2	2	0	0	0	0	0	0	0	0	0	0	0	0	0	0	0	0	0	0	0	0	0	0	0	0	0	0	2	0	0	0	0
	8.39	10-8.39	M192	0	0	0	0	0	0	0	0	0	0	0	0	0	0	0	0	0	0	0	0	0	0	0	0	0	0	0	0	0	0	0	0	0	0	0	0	0	0	0	0	0	2	0	0	0	0
	9.12	10-9.12	M193	0	0	0	0	0	0	0	0	0	0	0	0	0	2	2	0	0	0	0	0	0	0	0	0	0	0	0	0	0	0	0	0	0	0	0	0	0	0	0	0	0	2	0	0	0	0
	10.01	RM311	M194	0	0	0	0	0	0	0	0	0	0	0	0	0	2	0	0	0	0	0	0	0	0	0	0	0	0	0	0	0	0	0	0	0	0	0	0	0	0	0	0	0	0	0	0	0	0
	12.4	RM4455	M195	0	0	0	0	0	0	0	0	0	0	0	0	0	0	0	0	0	0	0	0	0	0	0	0	0	0	0	0	0	0	0	0	0	0	0	0	0	0	0	0	0	0	0	0	0	0
	14.2	RM8201	M196	0	0	0	0	0	0	0	0	0	2	0	0	0	2	0	0	0	0	0	0	0	0	0	0	0	0	0	0	0	0	0	0	0	0	0	0	0	0	0	0	0	2	0	0	0	0
	17.58	RM1375	M197	0	0	0	0	0	2	0	2	0	2	0	0	0	0	0	0	0	0	0	0	0	0	0	0	0	0	0	0	2	0	0	0	0	0	0	0	0	0	0	0	0	2	0	0	0	0
	18.5	RM258	M198	0	0	0	0	0	0	0	2	0	0	0	0	0	0	0	0	0	0	2	2	0	0	0	0	0	0	0	0	0	0	0	0	0	0	0	0	0	0	0	0	0	0	0	0	0	0
	19.7	RM1108	M199	0	0	0	0	0	0	0	0	0	0	0	0	0	0	0	0	0	0	2	2	0	0	0	0	0	0	0	0	0	0	0	0	0	0	0	0	0	0	0	0	0	0	0	0	0	0
	21.5	RM147	M200	0	0	0	0	0	0	0	0	0	0	0	0	2	0	0	0	0	0	0	0	0	0	0	0	0	0	0	0	0	0	0	0	0	0	0	0	0	2	0	0	0	0	0	0	0	0
	22.77	RM228	M201	0	0	0	0	0	0	0	0	0	0	0	0	0	0	0	0	0	0	0	0	0	0	0	0	0	0	0	0	0	0	0	0	0	0	0	0	0	0	0	0	0	0	0	0	0	0
	23.57	RM591	M202	0	0	0	0	0	0	0	0	0	0	0	0	0	0	0	0	0	0	0	2	0	0	0	0	0	0	0	0	0	0	0	0	0	0	0	0	0	0	0	0	0	2	0	0	0	0
CHR11	0.31	RM1761	M203	0	0	0	0	0	0	0	0	0	0	0	0	2	0	0	0	0	0	0	0	2	0	0	0	0	0	0	0	0	0	0	0	0	0	0	0	0	0	0	0	0	0	0	0	0	0
	2.39	RM1812	M204	0	0	0	0	0	0	0	0	0	0	0	0	2	0	0	0	0	0	2	2	2	0	2	0	0	0	0	0	0	0	0	0	0	0	0	0	0	0	0	2	0	0	0	0	0	0
	2.83	RM332	M205	0	0	0	0	0	0	0	0	0	0	0	0	2	0	0	0	0	0	2	2	2	0	0	0	0	0	0	0	0	0	0	0	0	0	0	0	0	0	0	2	0	0	0	0	0	0
	4.06	RM167	M206	0	0	0	0	0	0	0	0	0	0	0	0	2	0	0	0	0	0	2	2	2	0	0	0	0	0	0	0	0	0	0	0	0	0	0	0	0	0	0	2	0	0	0	0	0	0
	8.11	RM3701	M207	0	0	0	0	0	0	0	0	0	0	0	0	0	0	0	0	0	0	0	0	0	0	0	0	0	2	0	0	0	0	0	0	0	0	0	0	0	0	0	0	0	0	0	0	0	0
	9.84	S11-10.51	M208	0	0	0	0	0	0	0	0	0	0	0	0	0	0	0	0	0	0	0	0	0	0	0	0	0	2	0	0	0	0	0	0	0	0	0	0	0	0	0	0	0	0	0	0	0	0
	13.3	S11-13.31	M209	0	0	0	0	0	0	0	0	0	0	0	0	0	0	0	0	0	0	0	0	0	0	0	0	0	2	0	0	0	0	0	0	0	0	0	0	0	0	0	0	0	0	0	0	0	0
	15.69	RM6091	M210	0	0	0	0	0	0	0	0	0	0	0	0	0	0	0	0	0	0	0	0	0	0	0	0	0	2	0	0	0	0	0	0	0	2	0	0	0	0	0	0	0	0	0	0	0	0
	17	S11-17.01	M211	0	0	0	0	0	0	0	0	0	0	0	0	0	0	0	0	0	0	0	0	0	0	0	0	0	2	0	0	0	0	0	0	0	2	0	0	0	0	0	0	0	0	0	0	0	0
	19.06	RM287	M212	0	0	0	0	0	0	0	0	0	0	0	0	0	0	0	0	0	0	0	0	0	0	0	0	0	2	0	0	0	0	0	0	0	2	0	0	0	0	0	0	0	0	0	0	0	0
	20.1	RM209	M213	0	0	0	0	0	0	0	0	0	0	0	0	0	0	0	0	0	0	0	0	0	0	0	0	0	2	0	0	0	0	0	0	0	2	0	0	0	0	0	0	0	0	0	0	0	0
	21.5	RM21	M214	0	0	0	0	0	0	0	0	0	0	0	0	0	0	0	0	0	0	0	0	0	0	0	0	0	2	0	0	0	0	0	0	0	2	0	0	0	0	0	0	0	0	0	0	0	0
	24.3	RM206	M215	0	0	0	0	0	0	0	0	0	0	0	0	0	0	0	0	0	0	0	0	0	0	0	0	0	0	0	0	0	0	0	0	0	2	0	0	0	0	0	0	0	0	0	0	0	0
	25.5	RM187	M216	0	0	0	0	0	0	0	0	0	0	0	0	0	0	0	0	0	0	0	0	0	0	0	0	0	0	0	0	0	2	0	0	0	0	0	0	0	0	0	0	0	0	0	0	0	0
	30.74	RM2136	M217	0	0	0	0	0	0	0	0	0	0	0	0	0	0	0	0	0	0	0	0	0	0	0	0	0	0	0	0	0	0	0	0	0	0	0	2	0	0	0	0	0	0	0	0	0	0
CHR12	0.89	12-0.89	M218	0	0	0	0	0	0	0	0	0	0	0	0	0	0	0	0	0	0	0	0	0	0	0	0	0	0	0	0	0	0	0	0	0	0	0	0	0	0	0	0	0	0	0	0	0	0
	2.27	12-2.27	M219	0	0	0	0	0	0	0	0	0	0	0	0	0	0	0	0	0	0	0	0	0	0	0	0	0	0	0	0	0	0	0	0	0	0	0	0	0	0	0	0	0	0	0	0	0	0
	3.19	RM247	M220	0	0	0	0	0	0	0	0	0	0	0	0	0	0	0	0	0	0	0	0	0	0	0	0	0	0	0	0	0	0	0	0	0	0	0	0	0	0	0	0	0	0	0	0	0	0
	4.83	RM7619	M221	0	0	0	0	0	0	0	0	0	0	0	0	0	0	0	0	0	0	0	0	0	0	0	0	0	0	0	0	0	0	0	0	0	0	0	0	0	0	0	0	0	0	0	0	0	0
	7.4	RM2935	M222	0	0	0	0	0	0	0	0	0	0	0	0	0	0	0	0	0	0	0	0	0	0	0	0	0	0	0	0	0	0	0	0	0	0	0	0	0	0	0	0	0	2	0	0	0	0
	10.3	S12-10.31	M223	0	0	0	0	0	0	2	0	0	0	0	0	0	0	0	0	0	0	0	0	0	0	0	0	0	0	0	0	0	0	0	0	2	0	0	0	0	0	0	0	0	2	0	0	0	0
	13.36	RM7102	M224	0	0	0	0	0	0	2	0	0	0	0	0	0	0	0	0	0	0	0	0	0	0	0	0	0	0	0	0	0	0	0	0	2	0	0	0	0	0	0	0	0	2	0	0	0	0
	17.68	RM1261	M225	0	0	0	0	0	0	2	0	0	0	0	0	0	0	0	0	0	0	0	0	0	0	0	0	0	0	0	0	0	0	0	0	2	0	0	0	0	0	0	0	0	2	2	0	0	0
	18.46	RM277	M226	0	0	0	0	0	0	2	0	0	0	0	0	0	0	0	0	0	0	0	2	0	0	0	0	0	0	0	0	0	0	0	0	0	0	0	0	0	0	0	0	0	2	2	0	0	0
	20.08	RM519	M227	0	0	0	0	0	0	0	0	0	0	0	0	0	0	0	0	0	0	0	2	0	0	0	0	0	0	0	0	0	0	0	0	0	0	0	0	0	0	0	0	0	2	2	0	0	0
	21	RM313	M228	0	0	0	0	0	0	0	0	0	0	0	0	0	0	0	0	0	0	0	2	0	0	0	0	0	0	0	0	0	0	0	0	0	0	0	0	0	0	0	0	0	2	2	0	0	0
	23.7	RM3331	M229	0	0	0	0	0	0	0	0	0	0	0	0	0	0	0	0	0	0	0	2	0	0	0	0	0	0	0	0	0	0	0	0	0	0	0	0	0	0	0	0	0	2	2	0	0	0
	24.6	RM5479	M230	0	0	0	0	0	0	0	0	0	0	0	0	0	0	0	0	0	0	0	2	0	0	0	0	0	0	0	0	0	0	0	0	0	0	0	0	0	0	0	0	0	2	2	0	0	0
	27.2	RM12	M231	0	0	0	0	0	0	0	0	0	0	0	0	0	0	0	0	0	0	0	2	0	0	0	0	0	0	0	0	0	0	0	0	0	0	0	0	0	0	0	0	0	2	0	0	0	0
	27.6	RM1227	M232	0	0	0	0	0	0	0	0	0	0	0	0	0	0	0	0	0	0	0	2	0	0	0	0	0	0	0	0	0	0	0	0	0	0	0	0	0	0	0	0	0	2	0	0	0	0
[truncated: 74 more columns]
